# Supplementary material for: SILVI, an open-source pipeline for T-cell epitope selection
Source: PLoS One. 2022 Sep 7;17(9):e0273494. doi: 10.1371/journal.pone.0273494 (PMC9451077; doi:10.1371/journal.pone.0273494)
Supplement: S1 Table — (XLSX) [file pone.0273494.s003.xlsx]

## Sheet: Supplementary Table 1
Supplementary Table 1. Validated epitopes from IEDB.org and corresponding experimental data (T-cell and MHC binding assays).
Example protein	IEDB search parameters	Epitope IRI	Object Type	Description	peptide length	Total # assays	total assays with negative results	% assays with negative results	Qualitative Measure	Antigen Name	Organism Name	Host Name	Method/Technique	Assay Group	Allele Name
HCV GP (106 9-mers + 122 15 mers)	Positive Assays Only; Epitope Structure: Linear Sequence; Organism: Hepatitis C virus (ID:11103, HCV); Antigen: Genome polyprotein [P27958] (Hepatitis C virus); No B cell assays	http://www.iedb.org/epitope/355	Linear peptide	AAPGAATAF	9	1	0	0	Positive-Intermediate	Genome polyprotein	Hepatitis C virus (isolate 1)	rhesus macaque (Macaca mulatta)	purified MHC/competitive/radioactivity	dissociation constant KD (~IC50)	Mamu-A1*001:01
P. falciparum CSP (24 9-mers + 20 15-mers)	Positive Assays Only; Epitope Structure: Linear Sequence; Organism: Plasmodium falciparum (malaria parasite P. falciparum) (ID:5833, Plasmodium falciparum); No B cell assays + select Antigen: Circumsporozoite, circumsporozoite protein, circumsporozoite (CS) protein	http://www.iedb.org/epitope/715	Linear peptide	ADLMGYIPL	9	3	2	66.6667	Negative	Genome polyprotein	Hepatitis C virus (isolate 1)	Homo sapiens (human)	ELISPOT	IFNg release
M. tuberculosis EsxA (42 9-mers + 59 15-mers)	Positive Assays Only; Epitope Structure: Linear Sequence; Organism: Mycobacterium tuberculosis (ID:1773); Antigen: 6 kDa early secretory antigenic target [P9WNK7] (ESXA_MYCTU) (Mycobacterium tuberculosis); No B cell assays	http://www.iedb.org/epitope/715	Linear peptide	ADLMGYIPL	9	3	2	66.6667	Negative	Genome polyprotein	Hepatitis C virus (isolate 1)	mouse (Mus musculus)	purified MHC/competitive/radioactivity	dissociation constant KD (~IC50)	H2-Kk
HPV proteome (1 record found*)	Positive Assays Only; Epitope Structure: Linear Sequence; Organism: Human papillomavirus (Human Papilloma Virus) (ID:10566, human papillomavirus HPV); No B cell assays	http://www.iedb.org/epitope/715	Linear peptide	ADLMGYIPL	9	3	2	66.6667	Positive-High	Genome polyprotein	Hepatitis C virus (isolate 1)	rhesus macaque (Macaca mulatta)	purified MHC/competitive/radioactivity	dissociation constant KD (~IC50)	Mamu-A1*011:01
	*One 9-mer peptide (RAHYNIVTF) exists in sequence AWL24864.1/A0A2U8LMS5 corresponding to Protein E7, Gene E7, Organism: Human papillomavirus (Taxonomic identifier: 10566 [NCBI]), but it does not exist in A0A0K1YWE1 Protein E7 included in the HPV proteome selected (uniprot_HPV_proteome_UP000126093 from HPV taxon identifier 10566).	http://www.iedb.org/epitope/775	Linear peptide	ADTAACGDI	9	2	0	0	Positive-Low	Genome polyprotein	Hepatitis C virus (isolate HCV-K3a/650)	rhesus macaque (Macaca mulatta)	purified MHC/competitive/radioactivity	dissociation constant KD (~IC50)	Mamu-A1*011:01
		http://www.iedb.org/epitope/775	Linear peptide	ADTAACGDI	9	2	0	0	Positive-Low	Genome polyprotein	Hepatitis C virus (isolate HCV-K3a/650)	mouse (Mus musculus)	purified MHC/competitive/radioactivity	dissociation constant KD (~IC50)	H2-Kk
		http://www.iedb.org/epitope/811	Linear peptide	AEAALENLV	9	8	2	25	Positive-High	Genome polyprotein	Hepatitis C virus (isolate HCV-K3a/650)	rhesus macaque (Macaca mulatta)	purified MHC/competitive/radioactivity	dissociation constant KD (~IC50)	Mamu-A1*011:01
		http://www.iedb.org/epitope/811	Linear peptide	AEAALENLV	9	8	2	25	Positive-Intermediate	Genome polyprotein	Hepatitis C virus (isolate HCV-K3a/650)	mouse (Mus musculus)	purified MHC/competitive/radioactivity	dissociation constant KD (~IC50)	H2-Kk
		http://www.iedb.org/epitope/811	Linear peptide	AEAALENLV	9	8	2	25	Positive-Intermediate	Genome polyprotein	Hepatitis C virus (isolate HCV-K3a/650)	human (Homo sapiens)	purified MHC/competitive/radioactivity	half maximal inhibitory concentration (IC50)	HLA-B*40:01
		http://www.iedb.org/epitope/811	Linear peptide	AEAALENLV	9	8	2	25	Positive-Intermediate	Genome polyprotein	Hepatitis C virus (isolate HCV-K3a/650)	human (Homo sapiens)	purified MHC/competitive/radioactivity	half maximal inhibitory concentration (IC50)	HLA-B*40:02
		http://www.iedb.org/epitope/811	Linear peptide	AEAALENLV	9	8	2	25	Positive-Intermediate	Genome polyprotein	Hepatitis C virus (isolate HCV-K3a/650)	human (Homo sapiens)	purified MHC/competitive/radioactivity	half maximal inhibitory concentration (IC50)	HLA-B*44:03
		http://www.iedb.org/epitope/811	Linear peptide	AEAALENLV	9	8	2	25	Positive-High	Genome polyprotein	Hepatitis C virus (isolate HCV-K3a/650)	human (Homo sapiens)	purified MHC/competitive/radioactivity	half maximal inhibitory concentration (IC50)	HLA-B*45:01
		http://www.iedb.org/epitope/811	Linear peptide	AEAALENLV	9	8	2	25	Negative	Genome polyprotein	Hepatitis C virus (isolate HCV-K3a/650)	human (Homo sapiens)	purified MHC/competitive/radioactivity	qualitative binding	HLA-B*44:02
		http://www.iedb.org/epitope/811	Linear peptide	AEAALENLV	9	8	2	25	Negative	Genome polyprotein	Hepatitis C virus (isolate HCV-K3a/650)	human (Homo sapiens)	purified MHC/competitive/radioactivity	qualitative binding	HLA-B*18:01
		http://www.iedb.org/epitope/1174	Linear peptide	AETAGARLV	9	2	0	0	Positive-High	Genome polyprotein	Hepatitis C virus (isolate JK049)	rhesus macaque (Macaca mulatta)	purified MHC/competitive/radioactivity	dissociation constant KD (~IC50)	Mamu-A1*011:01
		http://www.iedb.org/epitope/1174	Linear peptide	AETAGARLV	9	2	0	0	Positive-High	Genome polyprotein	Hepatitis C virus (isolate JK049)	mouse (Mus musculus)	purified MHC/competitive/radioactivity	dissociation constant KD (~IC50)	H2-Kk
		http://www.iedb.org/epitope/1994	Linear peptide	AILHTPGCV	9	1	0	0	Positive	structural protein	hepatitis C virus genotype 1a	Homo sapiens (human)	51 chromium	cytotoxicity	HLA-A*02:01
		http://www.iedb.org/epitope/2388	Linear peptide	ALAHGVRVL	9	3	2	66.6667	Positive	Genome polyprotein	Hepatitis C virus (isolate BK)	Homo sapiens (human)	3H-thymidine	proliferation	HLA class II
		http://www.iedb.org/epitope/2388	Linear peptide	ALAHGVRVL	9	3	2	66.6667	Negative	Genome polyprotein	Hepatitis C virus (isolate 1)	Homo sapiens (human)	ELISPOT	IFNg release
		http://www.iedb.org/epitope/2388	Linear peptide	ALAHGVRVL	9	3	2	66.6667	Negative	polyprotein	Hepacivirus C	human (Homo sapiens)	cellular MHC/direct/fluorescence	qualitative binding	HLA-A2
		http://www.iedb.org/epitope/2901	Linear peptide	ALSTGLIHL	9	28	8	28.5714	Negative	Genome polyprotein	Hepatitis C virus (isolate Taiwan)	Homo sapiens (human)	51 chromium	cytotoxicity	HLA-A2
		http://www.iedb.org/epitope/2901	Linear peptide	ALSTGLIHL	9	28	8	28.5714	Negative	Genome polyprotein	Hepacivirus C	Homo sapiens (human)	51 chromium	cytotoxicity	HLA-A*02:01
		http://www.iedb.org/epitope/2901	Linear peptide	ALSTGLIHL	9	28	8	28.5714	Positive	polyprotein	Hepatitis C virus subtype 1b	Mus musculus HLA-A*0201/Db-human b2m Tg (HHD)	ELISPOT	IFNg release	HLA-A*02:01
		http://www.iedb.org/epitope/2901	Linear peptide	ALSTGLIHL	9	28	8	28.5714	Positive	polyprotein	Hepatitis C virus subtype 1b	Mus musculus HLA-A*0201/Db-human b2m Tg (HHD)	51 chromium	cytotoxicity	HLA-A*02:01
		http://www.iedb.org/epitope/2901	Linear peptide	ALSTGLIHL	9	28	8	28.5714	Positive	polyprotein	Hepatitis C virus subtype 1b	Mus musculus HLA-A*0201/Db-human b2m Tg (HHD)	51 chromium	cytotoxicity	HLA-A*02:01
		http://www.iedb.org/epitope/2901	Linear peptide	ALSTGLIHL	9	28	8	28.5714	Positive	polyprotein	Hepatitis C virus subtype 1b	Mus musculus HLA-A*0201/Db-human b2m Tg (HHD)	ELISPOT	IFNg release	HLA-A*02:01
		http://www.iedb.org/epitope/2901	Linear peptide	ALSTGLIHL	9	28	8	28.5714	Negative	Genome polyprotein	Hepatitis C virus (isolate 1)	Homo sapiens (human)	51 chromium	cytotoxicity	HLA-A*02:01
		http://www.iedb.org/epitope/2901	Linear peptide	ALSTGLIHL	9	28	8	28.5714	Positive	E2 protein	Hepacivirus C	Mus musculus HLA-A*0201/Db-human b2m Tg (HHD)	ICS	IFNg release	HLA-A*02:01
		http://www.iedb.org/epitope/2901	Linear peptide	ALSTGLIHL	9	28	8	28.5714	Positive	E2 protein	Hepacivirus C	Mus musculus HLA-A*0201/Db-human b2m Tg (HHD)	51 chromium	cytotoxicity	HLA-A*02:01
		http://www.iedb.org/epitope/2901	Linear peptide	ALSTGLIHL	9	28	8	28.5714	Positive	Genome polyprotein	hepatitis C virus genotype 1a	Mus musculus HLA-A*0201/Db-human b2m Tg (HHD)	51 chromium	cytotoxicity	HLA-A*02:01
		http://www.iedb.org/epitope/2901	Linear peptide	ALSTGLIHL	9	28	8	28.5714	Negative	Genome polyprotein	hepatitis C virus genotype 1a	Mus musculus HLA-A*0201/Db-human b2m Tg (HHD)	ELISPOT	IFNg release	HLA-A*02:01
		http://www.iedb.org/epitope/2901	Linear peptide	ALSTGLIHL	9	28	8	28.5714	Positive	polyprotein	Hepacivirus C	Mus musculus C57BL/6 HLA-A2/Kb Tg	51 chromium	cytotoxicity	HLA-A*02:01
		http://www.iedb.org/epitope/2901	Linear peptide	ALSTGLIHL	9	28	8	28.5714	Negative	E2 protein	Hepacivirus C	Homo sapiens (human)	ICS	IFNg release	HLA class I
		http://www.iedb.org/epitope/2901	Linear peptide	ALSTGLIHL	9	28	8	28.5714	Positive	polyprotein	Hepatitis C virus genotype 1	Homo sapiens (human)	ELISPOT	IFNg release	HLA-A*02:01
		http://www.iedb.org/epitope/2901	Linear peptide	ALSTGLIHL	9	28	8	28.5714	Positive	E2 protein	Hepacivirus C	Mus musculus HLA-A*0201/DRB1*0101	ELISPOT	IFNg release	HLA-A*02:01
		http://www.iedb.org/epitope/2901	Linear peptide	ALSTGLIHL	9	28	8	28.5714	Positive	E2 protein	Hepacivirus C	Mus musculus HLA-A*0201/DRB1*0101	cytometric bead array	IFNg release	HLA-A*02:01
		http://www.iedb.org/epitope/2901	Linear peptide	ALSTGLIHL	9	28	8	28.5714	Positive	E2 protein	Hepacivirus C	Mus musculus HLA-A*0201/DRB1*0101	cytometric bead array	TNFa release	HLA-A*02:01
		http://www.iedb.org/epitope/2901	Linear peptide	ALSTGLIHL	9	28	8	28.5714	Negative	E2 protein	Hepacivirus C	Mus musculus HLA-A*0201/DRB1*0101	cytometric bead array	IL-4 release	HLA-A*02:01
		http://www.iedb.org/epitope/2901	Linear peptide	ALSTGLIHL	9	28	8	28.5714	Negative	E2 protein	Hepacivirus C	Mus musculus HLA-A*0201/DRB1*0101	cytometric bead array	IL-10 release	HLA-A*02:01
		http://www.iedb.org/epitope/2901	Linear peptide	ALSTGLIHL	9	28	8	28.5714	Positive	polyprotein	Hepacivirus C	Homo sapiens (human)	ELISPOT	IFNg release	HLA-A2
		http://www.iedb.org/epitope/2901	Linear peptide	ALSTGLIHL	9	28	8	28.5714	Negative	polyprotein, partial [Hepatitis C virus subtype 1b]	Hepatitis C virus (isolate H77)	Mus musculus HLA-A2 Tg	ELISPOT	IFNg release	HLA-A*02:01
		http://www.iedb.org/epitope/2901	Linear peptide	ALSTGLIHL	9	28	8	28.5714	Positive-Intermediate	Genome polyprotein	Hepatitis C virus (isolate H)	human (Homo sapiens)	purified MHC/competitive/radioactivity	half maximal inhibitory concentration (IC50)	HLA-A*02:01
		http://www.iedb.org/epitope/2901	Linear peptide	ALSTGLIHL	9	28	8	28.5714	Positive-Intermediate	Genome polyprotein	Hepacivirus C	human (Homo sapiens)	purified MHC/competitive/radioactivity	half maximal inhibitory concentration (IC50)	HLA-A*02:01
		http://www.iedb.org/epitope/2901	Linear peptide	ALSTGLIHL	9	28	8	28.5714	Positive	polyprotein	Hepacivirus C	human (Homo sapiens)	purified MHC/competitive/radioactivity	dissociation constant KD (~IC50)	HLA-A*02:01
		http://www.iedb.org/epitope/2901	Linear peptide	ALSTGLIHL	9	28	8	28.5714	Positive	polyprotein	Hepatitis C virus subtype 1b	human (Homo sapiens)	purified MHC/competitive/radioactivity	qualitative binding	HLA-A*02:01
		http://www.iedb.org/epitope/2901	Linear peptide	ALSTGLIHL	9	28	8	28.5714	Positive-Intermediate	Genome polyprotein	Hepatitis C virus (isolate 1)	human (Homo sapiens)	purified MHC/competitive/radioactivity	half maximal inhibitory concentration (IC50)	HLA-A*02:01
		http://www.iedb.org/epitope/2901	Linear peptide	ALSTGLIHL	9	28	8	28.5714	Positive-Intermediate	E2 protein	Hepacivirus C	human (Homo sapiens)	cellular MHC/direct/fluorescence	qualitative binding	HLA-A*02:01
		http://www.iedb.org/epitope/2901	Linear peptide	ALSTGLIHL	9	28	8	28.5714	Positive-High	polyprotein	Hepatitis C virus genotype 1	human (Homo sapiens)	purified MHC/competitive/fluorescence	half maximal inhibitory concentration (IC50)	HLA-A*02:01
		http://www.iedb.org/epitope/3695	Linear peptide	APPPSWDQM	9	3	1	33.3333	Negative	Genome polyprotein	Hepacivirus C	Homo sapiens (human)	51 chromium	cytotoxicity	HLA-B*35:01
		http://www.iedb.org/epitope/3695	Linear peptide	APPPSWDQM	9	3	1	33.3333	Positive-Low	Genome polyprotein	Hepatitis C virus (isolate 1)	rhesus macaque (Macaca mulatta)	purified MHC/competitive/radioactivity	dissociation constant KD (~IC50)	Mamu-A1*001:01
		http://www.iedb.org/epitope/3695	Linear peptide	APPPSWDQM	9	3	1	33.3333	Positive	Genome polyprotein	Hepacivirus C	human (Homo sapiens)	cellular MHC/direct/fluorescence	qualitative binding	HLA-B*35:01
		http://www.iedb.org/epitope/4022	Linear peptide	AQPGYPWPL	9	3	2	66.6667	Negative	Genome polyprotein	Hepatitis C virus (isolate 1)	Homo sapiens (human)	ELISPOT	IFNg release
		http://www.iedb.org/epitope/4022	Linear peptide	AQPGYPWPL	9	3	2	66.6667	Negative	polyprotein	Hepatitis C virus subtype 1b	human (Homo sapiens)	cellular MHC/direct/fluorescence	qualitative binding	HLA-A*24:02
		http://www.iedb.org/epitope/4022	Linear peptide	AQPGYPWPL	9	3	2	66.6667	Positive	core protein	Hepacivirus C	human (Homo sapiens)	cellular MHC/direct/fluorescence	qualitative binding	HLA-C*01:02
		http://www.iedb.org/epitope/4156	Linear peptide	ARHTPVNSW	9	6	0	0	Positive	polyprotein precursor	Hepacivirus C	Homo sapiens (human)	ELISPOT	IFNg release	HLA-B27
		http://www.iedb.org/epitope/4156	Linear peptide	ARHTPVNSW	9	6	0	0	Positive	polyprotein	Hepacivirus C	Homo sapiens (human)	ICS	IFNg release	HLA-B*27:02
		http://www.iedb.org/epitope/4156	Linear peptide	ARHTPVNSW	9	6	0	0	Positive	polyprotein	Hepacivirus C	Homo sapiens (human)	ICS	IFNg release	HLA-B*27:02
		http://www.iedb.org/epitope/4156	Linear peptide	ARHTPVNSW	9	6	0	0	Positive	polyprotein	Hepacivirus C	Homo sapiens (human)	ICS	IFNg release	HLA-B*27:02
		http://www.iedb.org/epitope/4156	Linear peptide	ARHTPVNSW	9	6	0	0	Positive-Low	polyprotein	Hepacivirus C	human (Homo sapiens)	cellular MHC/competitive/radioactivity	half maximal inhibitory concentration (IC50)	HLA-B*27:05
		http://www.iedb.org/epitope/4156	Linear peptide	ARHTPVNSW	9	6	0	0	Positive-High	polyprotein	Hepacivirus C	human (Homo sapiens)	cellular MHC/direct/fluorescence	qualitative binding	HLA-B*27:02
		http://www.iedb.org/epitope/4197	Linear peptide	ARMILMTHF	9	40	7	17.5	Positive	polyprotein precursor	Hepacivirus C	Homo sapiens (human)	ELISPOT	IFNg release	HLA-B27
		http://www.iedb.org/epitope/4197	Linear peptide	ARMILMTHF	9	40	7	17.5	Positive	polyprotein precursor	Hepacivirus C	Homo sapiens (human)	multimer/tetramer	qualitative binding	HLA-B27
		http://www.iedb.org/epitope/4197	Linear peptide	ARMILMTHF	9	40	7	17.5	Positive	polyprotein precursor	Hepacivirus C	Homo sapiens (human)	bioassay	IFNg release	HLA-B27
		http://www.iedb.org/epitope/4197	Linear peptide	ARMILMTHF	9	40	7	17.5	Positive	polyprotein	Hepacivirus C	Homo sapiens (human)	ICS	IFNg release	HLA-B27
		http://www.iedb.org/epitope/4197	Linear peptide	ARMILMTHF	9	40	7	17.5	Positive	nonstructural protein NS5B	Hepatitis C virus (isolate H77)	Homo sapiens (human)	ICS	IFNg release	HLA-B27
		http://www.iedb.org/epitope/4197	Linear peptide	ARMILMTHF	9	40	7	17.5	Positive	polyprotein	hepatitis C virus genotype 1a	Homo sapiens (human)	ICS	IFNg release	HLA-B*27:01
		http://www.iedb.org/epitope/4197	Linear peptide	ARMILMTHF	9	40	7	17.5	Positive	polyprotein	hepatitis C virus genotype 1a	Homo sapiens (human)	ICS	CCL4/MIP-1b release	HLA-B*27:01
		http://www.iedb.org/epitope/4197	Linear peptide	ARMILMTHF	9	40	7	17.5	Positive-Low	polyprotein	hepatitis C virus genotype 1a	Homo sapiens (human)	ICS	IL-2 release	HLA-B*27:01
		http://www.iedb.org/epitope/4197	Linear peptide	ARMILMTHF	9	40	7	17.5	Positive	polyprotein	hepatitis C virus genotype 1a	Homo sapiens (human)	ICS	TNFa release	HLA-B*27:01
		http://www.iedb.org/epitope/4197	Linear peptide	ARMILMTHF	9	40	7	17.5	Negative	polyprotein	hepatitis C virus genotype 1a	Homo sapiens (human)	ICS	IL-4 release	HLA-B*27:01
		http://www.iedb.org/epitope/4197	Linear peptide	ARMILMTHF	9	40	7	17.5	Negative	polyprotein	hepatitis C virus genotype 1a	Homo sapiens (human)	ICS	IL-10 release	HLA-B*27:01
		http://www.iedb.org/epitope/4197	Linear peptide	ARMILMTHF	9	40	7	17.5	Negative	polyprotein	hepatitis C virus genotype 1a	Homo sapiens (human)	ICS	IL-17A release	HLA-B*27:01
		http://www.iedb.org/epitope/4197	Linear peptide	ARMILMTHF	9	40	7	17.5	Negative	polyprotein	hepatitis C virus genotype 1a	Homo sapiens (human)	ICS	IL-22 release	HLA-B*27:01
		http://www.iedb.org/epitope/4197	Linear peptide	ARMILMTHF	9	40	7	17.5	Positive	polyprotein	hepatitis C virus genotype 1a	Homo sapiens (human)	biological activity	activation	HLA-B*27:01
		http://www.iedb.org/epitope/4197	Linear peptide	ARMILMTHF	9	40	7	17.5	Positive	polyprotein	hepatitis C virus genotype 1a	Homo sapiens (human)	multimer/tetramer	qualitative binding	HLA-B*27:01
		http://www.iedb.org/epitope/4197	Linear peptide	ARMILMTHF	9	40	7	17.5	Positive	polyprotein	hepatitis C virus genotype 1a	Homo sapiens (human)	ICS	IFNg release	HLA-B*27:01
		http://www.iedb.org/epitope/4197	Linear peptide	ARMILMTHF	9	40	7	17.5	Positive	polyprotein	hepatitis C virus genotype 1a	Homo sapiens (human)	ICS	IFNg release	HLA-B*27:01
		http://www.iedb.org/epitope/4197	Linear peptide	ARMILMTHF	9	40	7	17.5	Positive	polyprotein	hepatitis C virus genotype 1a	Homo sapiens (human)	ICS	IFNg release	HLA-B*27:01
		http://www.iedb.org/epitope/4197	Linear peptide	ARMILMTHF	9	40	7	17.5	Positive	polyprotein	hepatitis C virus genotype 1a	Homo sapiens (human)	ICS	IFNg release	HLA-B*27:01
		http://www.iedb.org/epitope/4197	Linear peptide	ARMILMTHF	9	40	7	17.5	Positive	polyprotein	hepatitis C virus genotype 1a	Homo sapiens (human)	biological activity	activation	HLA-B*27:01
		http://www.iedb.org/epitope/4197	Linear peptide	ARMILMTHF	9	40	7	17.5	Positive-Low	polyprotein	Hepacivirus C	Homo sapiens (human)	ICS	IFNg release	HLA-B*27:02
		http://www.iedb.org/epitope/4197	Linear peptide	ARMILMTHF	9	40	7	17.5	Positive	polyprotein	Hepacivirus C	Homo sapiens (human)	ICS	IFNg release	HLA-B*27:02
		http://www.iedb.org/epitope/4197	Linear peptide	ARMILMTHF	9	40	7	17.5	Positive	E1 and E2/NS1 envelope glycoprotein	Hepacivirus C	Homo sapiens (human)	ICS	IFNg release	HLA-B27
		http://www.iedb.org/epitope/4197	Linear peptide	ARMILMTHF	9	40	7	17.5	Positive	polyprotein	Hepacivirus C	Homo sapiens (human)	multimer/tetramer	qualitative binding	HLA-B27
		http://www.iedb.org/epitope/4197	Linear peptide	ARMILMTHF	9	40	7	17.5	Positive	polyprotein	Hepacivirus C	Homo sapiens (human)	multimer/tetramer	qualitative binding	HLA-B27
		http://www.iedb.org/epitope/4197	Linear peptide	ARMILMTHF	9	40	7	17.5	Positive	polyprotein	Hepatitis C virus genotype 1	Homo sapiens (human)	ICS	IFNg release	HLA-B27
		http://www.iedb.org/epitope/4197	Linear peptide	ARMILMTHF	9	40	7	17.5	Positive	polyprotein	Hepatitis C virus genotype 1	Homo sapiens (human)	ICS	IFNg release	HLA-B27
		http://www.iedb.org/epitope/4197	Linear peptide	ARMILMTHF	9	40	7	17.5	Negative	polyprotein	Hepatitis C virus genotype 1	Homo sapiens (human)	ICS	IFNg release	HLA-B27
		http://www.iedb.org/epitope/4197	Linear peptide	ARMILMTHF	9	40	7	17.5	Positive	polyprotein	Hepatitis C virus genotype 1	Homo sapiens (human)	ICS	IFNg release	HLA-B27
		http://www.iedb.org/epitope/4197	Linear peptide	ARMILMTHF	9	40	7	17.5	Positive	polyprotein precursor	Hepatitis C virus genotype 1	Homo sapiens (human)	ELISPOT	IFNg release	HLA-B*27:05
		http://www.iedb.org/epitope/4197	Linear peptide	ARMILMTHF	9	40	7	17.5	Positive	polyprotein precursor	Hepatitis C virus genotype 1	Homo sapiens (human)	ELISPOT	IFNg release	HLA-B*27:05
		http://www.iedb.org/epitope/4197	Linear peptide	ARMILMTHF	9	40	7	17.5	Positive	Hepatitis C virus core, matrix, envelope and non-structural protein RNA.	Hepatitis C virus (isolate BK)	Homo sapiens (human)	ELISPOT	IFNg release	HLA-B27
		http://www.iedb.org/epitope/4197	Linear peptide	ARMILMTHF	9	40	7	17.5	Positive	Hepatitis C virus core, matrix, envelope and non-structural protein RNA.	Hepatitis C virus (isolate BK)	Homo sapiens (human)	ELISPOT	IFNg release	HLA-B27
		http://www.iedb.org/epitope/4197	Linear peptide	ARMILMTHF	9	40	7	17.5	Positive	polyprotein precursor	Hepacivirus C	Homo sapiens (human)	multimer/tetramer	qualitative binding	HLA-B27
		http://www.iedb.org/epitope/4197	Linear peptide	ARMILMTHF	9	40	7	17.5	Negative	polyprotein	Hepatitis C virus genotype 1	Homo sapiens (human)	ICS	IFNg release	HLA-B27
		http://www.iedb.org/epitope/4197	Linear peptide	ARMILMTHF	9	40	7	17.5	Negative	polyprotein	Hepatitis C virus genotype 1	Homo sapiens (human)	ICS	IFNg release	HLA-B27
		http://www.iedb.org/epitope/4197	Linear peptide	ARMILMTHF	9	40	7	17.5	Positive	polyprotein precursor	Hepacivirus C	Homo sapiens (human)	ICS	IFNg release	HLA-B*27:05
		http://www.iedb.org/epitope/4197	Linear peptide	ARMILMTHF	9	40	7	17.5	Positive	polyprotein	Hepacivirus C	human (Homo sapiens)	purified MHC/direct/fluorescence	qualitative binding	HLA-B*27:05
		http://www.iedb.org/epitope/4197	Linear peptide	ARMILMTHF	9	40	7	17.5	Positive	polyprotein	Hepacivirus C	human (Homo sapiens)	cellular MHC/competitive/radioactivity	half maximal inhibitory concentration (IC50)	HLA-B*27:05
		http://www.iedb.org/epitope/4197	Linear peptide	ARMILMTHF	9	40	7	17.5	Positive-High	polyprotein	Hepacivirus C	human (Homo sapiens)	cellular MHC/direct/fluorescence	qualitative binding	HLA-B*27:02
		http://www.iedb.org/epitope/5033	Linear peptide	ATLGFGAYM	9	12	6	50	Positive	Genome polyprotein	Hepatitis C virus (isolate Japanese)	Mus musculus HLA-A2.1 Tg H2-I null	51 chromium	cytotoxicity	HLA-A*02:01
		http://www.iedb.org/epitope/5033	Linear peptide	ATLGFGAYM	9	12	6	50	Negative	Genome polyprotein	Hepatitis C virus (isolate Japanese)	Mus musculus HLA-A2.1 Tg H2-I null	ELISPOT	IFNg release	HLA-A*02:01
		http://www.iedb.org/epitope/5033	Linear peptide	ATLGFGAYM	9	12	6	50	Negative	unnamed protein product	Hepacivirus C	Mus musculus HLA-A2.1/Db Tg	51 chromium	cytotoxicity	HLA-A*02:01
		http://www.iedb.org/epitope/5033	Linear peptide	ATLGFGAYM	9	12	6	50	Positive-Low	unnamed protein product	Hepacivirus C	Mus musculus HLA-A2.1/Db Tg	51 chromium	cytotoxicity	HLA-A*02:01
		http://www.iedb.org/epitope/5033	Linear peptide	ATLGFGAYM	9	12	6	50	Negative	polyprotein	Hepacivirus C	Mus musculus HLA-A2 Tg	ELISPOT	IFNg release	HLA-A2
		http://www.iedb.org/epitope/5033	Linear peptide	ATLGFGAYM	9	12	6	50	Positive	polyprotein	Hepacivirus C	Mus musculus HLA-A2 Tg	51 chromium	cytotoxicity	HLA-A2
		http://www.iedb.org/epitope/5033	Linear peptide	ATLGFGAYM	9	12	6	50	Positive	unnamed protein product	Hepacivirus C	Mus musculus C57BL/6 HLA-A2.1/Db Tg HLA-DR1 Tg H2-I null H2-II null	cytometric bead array	IFNg release	HLA-A*02:01
		http://www.iedb.org/epitope/5033	Linear peptide	ATLGFGAYM	9	12	6	50	Positive	unnamed protein product	Hepacivirus C	Mus musculus C57BL/6 HLA-A2.1/Db Tg HLA-DR1 Tg H2-I null H2-II null	cytometric bead array	IFNg release	HLA-A*02:01
		http://www.iedb.org/epitope/5033	Linear peptide	ATLGFGAYM	9	12	6	50	Negative	unnamed protein product	Hepacivirus C	Mus musculus C57BL/6 HLA-A2.1/Db Tg HLA-DR1 Tg H2-I null H2-II null	cytometric bead array	IL-4 release	HLA-A*02:01
		http://www.iedb.org/epitope/5033	Linear peptide	ATLGFGAYM	9	12	6	50	Negative	unnamed protein product	Hepacivirus C	Mus musculus C57BL/6 HLA-A2.1/Db Tg HLA-DR1 Tg H2-I null H2-II null	cytometric bead array	IL-4 release	HLA-A*02:01
		http://www.iedb.org/epitope/5033	Linear peptide	ATLGFGAYM	9	12	6	50	Negative	polyprotein [Hepacivirus C]	Hepatitis C virus (isolate H77)	Mus musculus HLA-A2 Tg	ELISPOT	IFNg release	HLA-A*02:01
		http://www.iedb.org/epitope/5033	Linear peptide	ATLGFGAYM	9	12	6	50	Positive	Genome polyprotein	Hepatitis C virus (isolate Japanese)	human (Homo sapiens)	purified MHC/competitive/radioactivity	qualitative binding	HLA-A*02:01
		http://www.iedb.org/epitope/5087	Linear peptide	ATPPGSVTV	9	2	0	0	Positive	Genome polyprotein	Hepatitis C virus isolate HC-J4	Pan troglodytes (chimpanzee)	ELISPOT	IFNg release	Patr class I
		http://www.iedb.org/epitope/5087	Linear peptide	ATPPGSVTV	9	2	0	0	Positive-High	Genome polyprotein	Hepatitis C virus (isolate Th580)	rhesus macaque (Macaca mulatta)	purified MHC/competitive/radioactivity	dissociation constant KD (~IC50)	Mamu-A1*001:01
		http://www.iedb.org/epitope/5288	Linear peptide	AVCTRGVAK	9	3	1	33.3333	Negative	polyprotein	Hepacivirus C	Homo sapiens (human)	ELISPOT	IFNg release	HLA-A*03:01
		http://www.iedb.org/epitope/5288	Linear peptide	AVCTRGVAK	9	3	1	33.3333	Positive-Intermediate	Genome polyprotein	Hepacivirus C	human (Homo sapiens)	purified MHC/competitive/radioactivity	half maximal inhibitory concentration (IC50)	HLA-A*03:01
		http://www.iedb.org/epitope/5288	Linear peptide	AVCTRGVAK	9	3	1	33.3333	Positive-Intermediate	Genome polyprotein	Hepacivirus C	human (Homo sapiens)	purified MHC/competitive/radioactivity	half maximal inhibitory concentration (IC50)	HLA-A*11:01
		http://www.iedb.org/epitope/6176	Linear peptide	CEKMALYDV	9	2	0	0	Positive-High	Genome polyprotein	Hepatitis C virus (isolate 6a33)	mouse (Mus musculus)	purified MHC/competitive/radioactivity	dissociation constant KD (~IC50)	H2-Kk
		http://www.iedb.org/epitope/6176	Linear peptide	CEKMALYDV	9	2	0	0	Positive-Intermediate	Genome polyprotein	Hepatitis C virus (isolate 6a33)	rhesus macaque (Macaca mulatta)	purified MHC/competitive/radioactivity	dissociation constant KD (~IC50)	Mamu-A1*011:01
		http://www.iedb.org/epitope/6435	Linear peptide	CINGVCWTV	9	342	30	8.77193	Negative	Genome polyprotein	Hepatitis C virus subtype 1b	Homo sapiens (human)	ELISA	IFNg release	HLA-A2
		http://www.iedb.org/epitope/6435	Linear peptide	CINGVCWTV	9	342	30	8.77193	Positive	Genome polyprotein	Hepatitis C virus genotype 1	Homo sapiens (human)	ELISPOT	IFNg release	HLA-A2
		http://www.iedb.org/epitope/6435	Linear peptide	CINGVCWTV	9	342	30	8.77193	Positive	polyprotein	Hepatitis C virus (isolate H77)	Homo sapiens (human)	multimer/tetramer	qualitative binding	HLA-A2
		http://www.iedb.org/epitope/6435	Linear peptide	CINGVCWTV	9	342	30	8.77193	Positive	Genome polyprotein	Hepatitis C virus (isolate 1)	Homo sapiens (human)	51 chromium	cytotoxicity	HLA-A2
		http://www.iedb.org/epitope/6435	Linear peptide	CINGVCWTV	9	342	30	8.77193	Positive	polyprotein	Hepatitis C virus (isolate H77)	Homo sapiens (human)	ICS	IFNg release	HLA-A2
		http://www.iedb.org/epitope/6435	Linear peptide	CINGVCWTV	9	342	30	8.77193	Positive	Genome polyprotein	Hepatitis C virus (isolate 1)	Homo sapiens (human)	multimer/tetramer	qualitative binding	HLA-A2
		http://www.iedb.org/epitope/6435	Linear peptide	CINGVCWTV	9	342	30	8.77193	Positive	Genome polyprotein	Hepatitis C virus genotype 1	Homo sapiens (human)	51 chromium	cytotoxicity	HLA-A2
		http://www.iedb.org/epitope/6435	Linear peptide	CINGVCWTV	9	342	30	8.77193	Positive	Genome polyprotein	Hepatitis C virus (isolate 1)	Homo sapiens (human)	ELISPOT	IFNg release	HLA-A2
		http://www.iedb.org/epitope/6435	Linear peptide	CINGVCWTV	9	342	30	8.77193	Positive	Genome polyprotein	Hepatitis C virus (isolate 1)	Homo sapiens (human)	51 chromium	cytotoxicity	HLA-A2
		http://www.iedb.org/epitope/6435	Linear peptide	CINGVCWTV	9	342	30	8.77193	Positive	Genome polyprotein	Hepatitis C virus (isolate 1)	Mus musculus HLA-A2.1/Db (AAD) Tg	51 chromium	cytotoxicity	HLA-A*02:01
		http://www.iedb.org/epitope/6435	Linear peptide	CINGVCWTV	9	342	30	8.77193	Positive	polyprotein	Hepacivirus C	Homo sapiens (human)	ELISPOT	IFNg release	HLA-A2
		http://www.iedb.org/epitope/6435	Linear peptide	CINGVCWTV	9	342	30	8.77193	Positive	HCV-1	Hepacivirus C	Homo sapiens (human)	multimer/tetramer	qualitative binding	HLA-A2
		http://www.iedb.org/epitope/6435	Linear peptide	CINGVCWTV	9	342	30	8.77193	Positive	HCV-1	Hepacivirus C	Homo sapiens (human)	ICS	IFNg release	HLA-A2
		http://www.iedb.org/epitope/6435	Linear peptide	CINGVCWTV	9	342	30	8.77193	Positive	HCV-1	Hepacivirus C	Homo sapiens (human)	multimer/tetramer	qualitative binding	HLA-A2
		http://www.iedb.org/epitope/6435	Linear peptide	CINGVCWTV	9	342	30	8.77193	Positive	Genome polyprotein	Hepatitis C virus (isolate 1)	Homo sapiens (human)	multimer/tetramer	qualitative binding	HLA-A2
		http://www.iedb.org/epitope/6435	Linear peptide	CINGVCWTV	9	342	30	8.77193	Positive	HCV-1	Hepacivirus C	Homo sapiens (human)	multimer/tetramer	qualitative binding	HLA-A2
		http://www.iedb.org/epitope/6435	Linear peptide	CINGVCWTV	9	342	30	8.77193	Negative	polyprotein	Hepacivirus C	Homo sapiens (human)	multimer/tetramer	qualitative binding	HLA class I
		http://www.iedb.org/epitope/6435	Linear peptide	CINGVCWTV	9	342	30	8.77193	Negative	polyprotein	Hepacivirus C	Homo sapiens (human)	ICS	IFNg release	HLA class I
		http://www.iedb.org/epitope/6435	Linear peptide	CINGVCWTV	9	342	30	8.77193	Negative	polyprotein	Hepacivirus C	Homo sapiens (human)	biological activity	degranulation	HLA class I
		http://www.iedb.org/epitope/6435	Linear peptide	CINGVCWTV	9	342	30	8.77193	Positive	HCV-1	Hepacivirus C	Homo sapiens (human)	ELISPOT	granzyme B release	HLA-A2
		http://www.iedb.org/epitope/6435	Linear peptide	CINGVCWTV	9	342	30	8.77193	Positive	HCV-1	Hepacivirus C	Homo sapiens (human)	multimer/tetramer	qualitative binding	HLA-A2
		http://www.iedb.org/epitope/6435	Linear peptide	CINGVCWTV	9	342	30	8.77193	Positive	HCV-1	Hepacivirus C	Homo sapiens (human)	ELISPOT	IFNg release	HLA-A2
		http://www.iedb.org/epitope/6435	Linear peptide	CINGVCWTV	9	342	30	8.77193	Positive	Genome polyprotein	Hepatitis C virus (isolate 1)	Homo sapiens (human)	51 chromium	cytotoxicity	HLA-A2
		http://www.iedb.org/epitope/6435	Linear peptide	CINGVCWTV	9	342	30	8.77193	Positive	Genome polyprotein	Hepacivirus C	Homo sapiens	51 chromium	cytotoxicity	HLA-A2
		http://www.iedb.org/epitope/6435	Linear peptide	CINGVCWTV	9	342	30	8.77193	Positive	polyprotein	Hepacivirus C	Mus musculus HLA-A*0201/Db-human b2m Tg (HHD)	51 chromium	cytotoxicity	HLA-A*02:01
		http://www.iedb.org/epitope/6435	Linear peptide	CINGVCWTV	9	342	30	8.77193	Positive	polyprotein	Hepacivirus C	Mus musculus HLA-A*0201/Db-human b2m Tg (HHD)	ICS	IFNg release	HLA-A*02:01
		http://www.iedb.org/epitope/6435	Linear peptide	CINGVCWTV	9	342	30	8.77193	Positive	Genome polyprotein	Hepacivirus C	Homo sapiens	51 chromium	cytotoxicity	HLA-A2
		http://www.iedb.org/epitope/6435	Linear peptide	CINGVCWTV	9	342	30	8.77193	Positive	Genome polyprotein	Hepacivirus C	Homo sapiens	51 chromium	cytotoxicity	HLA-A2
		http://www.iedb.org/epitope/6435	Linear peptide	CINGVCWTV	9	342	30	8.77193	Positive	HCV-1	Hepacivirus C	Homo sapiens (human)	51 chromium	cytotoxicity	HLA-A*02:01
		http://www.iedb.org/epitope/6435	Linear peptide	CINGVCWTV	9	342	30	8.77193	Positive	polyprotein precursor	Hepacivirus C	Homo sapiens (human)	ELISPOT	IFNg release	HLA-A2
		http://www.iedb.org/epitope/6435	Linear peptide	CINGVCWTV	9	342	30	8.77193	Positive	polyprotein precursor	Hepacivirus C	Homo sapiens (human)	multimer/tetramer	qualitative binding	HLA-A2
		http://www.iedb.org/epitope/6435	Linear peptide	CINGVCWTV	9	342	30	8.77193	Positive	polyprotein precursor	Hepacivirus C	Homo sapiens (human)	ELISPOT	IFNg release	HLA-A*02:01
		http://www.iedb.org/epitope/6435	Linear peptide	CINGVCWTV	9	342	30	8.77193	Positive	Genome polyprotein	Hepacivirus C	Homo sapiens (human)	in vitro assay	cytotoxicity	HLA-A2
		http://www.iedb.org/epitope/6435	Linear peptide	CINGVCWTV	9	342	30	8.77193	Positive	polyprotein	Hepacivirus C	Homo sapiens (human)	ELISPOT	IFNg release	HLA-A*02:01
		http://www.iedb.org/epitope/6435	Linear peptide	CINGVCWTV	9	342	30	8.77193	Positive	polyprotein	Hepacivirus C	Homo sapiens (human)	51 chromium	cytotoxicity	HLA-A*02:01
		http://www.iedb.org/epitope/6435	Linear peptide	CINGVCWTV	9	342	30	8.77193	Positive	polyprotein	Hepacivirus C	Homo sapiens (human)	multimer/tetramer	qualitative binding	HLA-A*02:01
		http://www.iedb.org/epitope/6435	Linear peptide	CINGVCWTV	9	342	30	8.77193	Positive	polyprotein	Hepacivirus C	Homo sapiens (human)	51 chromium	cytotoxicity	HLA-A2
		http://www.iedb.org/epitope/6435	Linear peptide	CINGVCWTV	9	342	30	8.77193	Positive	polyprotein	Hepacivirus C	Homo sapiens (human)	in vitro assay	cytotoxicity	HLA-A2
		http://www.iedb.org/epitope/6435	Linear peptide	CINGVCWTV	9	342	30	8.77193	Positive	polyprotein	hepatitis C virus genotype 1a	Mus musculus HLA-A2.1 Tg	51 chromium	cytotoxicity	HLA-A*02:01
		http://www.iedb.org/epitope/6435	Linear peptide	CINGVCWTV	9	342	30	8.77193	Positive	polyprotein	hepatitis C virus genotype 1a	Mus musculus HLA-A2.1 Tg	ELISPOT	IFNg release	HLA-A*02:01
		http://www.iedb.org/epitope/6435	Linear peptide	CINGVCWTV	9	342	30	8.77193	Positive	polyprotein	hepatitis C virus genotype 1a	Mus musculus HLA-A2.1 Tg	51 chromium	cytotoxicity	HLA-A*02:01
		http://www.iedb.org/epitope/6435	Linear peptide	CINGVCWTV	9	342	30	8.77193	Negative	polyprotein	hepatitis C virus genotype 1a	Mus musculus HLA-A2.1 Tg	ELISPOT	IFNg release	HLA-A*02:01
		http://www.iedb.org/epitope/6435	Linear peptide	CINGVCWTV	9	342	30	8.77193	Positive	polyprotein	Hepacivirus C	Homo sapiens (human)	ICS	IFNg release	HLA-A2
		http://www.iedb.org/epitope/6435	Linear peptide	CINGVCWTV	9	342	30	8.77193	Positive	polyprotein	Hepacivirus C	Homo sapiens (human)	51 chromium	cytotoxicity	HLA-A2
		http://www.iedb.org/epitope/6435	Linear peptide	CINGVCWTV	9	342	30	8.77193	Negative	polyprotein	Hepacivirus C	Homo sapiens (human)	51 chromium	cytotoxicity	HLA-A2
		http://www.iedb.org/epitope/6435	Linear peptide	CINGVCWTV	9	342	30	8.77193	Positive	polyprotein	hepatitis C virus genotype 1a	Homo sapiens (human)	51 chromium	cytotoxicity	HLA-A*02:01
		http://www.iedb.org/epitope/6435	Linear peptide	CINGVCWTV	9	342	30	8.77193	Positive	polyprotein	hepatitis C virus genotype 1a	Homo sapiens (human)	51 chromium	cytotoxicity	HLA-A*02:01
		http://www.iedb.org/epitope/6435	Linear peptide	CINGVCWTV	9	342	30	8.77193	Positive	polyprotein	hepatitis C virus genotype 1a	Homo sapiens (human)	51 chromium	cytotoxicity	HLA-A*02:01
		http://www.iedb.org/epitope/6435	Linear peptide	CINGVCWTV	9	342	30	8.77193	Positive	polyprotein	Hepacivirus C	Homo sapiens (human)	multimer/tetramer	qualitative binding	HLA-A2
		http://www.iedb.org/epitope/6435	Linear peptide	CINGVCWTV	9	342	30	8.77193	Positive	polyprotein	Hepatitis C virus genotype 1	Homo sapiens (human)	ELISPOT	IFNg release	HLA-A2
		http://www.iedb.org/epitope/6435	Linear peptide	CINGVCWTV	9	342	30	8.77193	Positive	polyprotein	Hepatitis C virus genotype 1	Homo sapiens (human)	multimer/tetramer	qualitative binding	HLA-A2
		http://www.iedb.org/epitope/6435	Linear peptide	CINGVCWTV	9	342	30	8.77193	Positive	HCV-1	Hepacivirus C	Homo sapiens (human)	51 chromium	cytotoxicity	HLA-A3
		http://www.iedb.org/epitope/6435	Linear peptide	CINGVCWTV	9	342	30	8.77193	Positive	polyprotein	Hepacivirus C	Homo sapiens (human)	multimer/tetramer	qualitative binding	HLA-A2
		http://www.iedb.org/epitope/6435	Linear peptide	CINGVCWTV	9	342	30	8.77193	Positive	polyprotein	Hepatitis C virus (isolate H77)	Homo sapiens (human)	ELISPOT	IFNg release	HLA-A2
		http://www.iedb.org/epitope/6435	Linear peptide	CINGVCWTV	9	342	30	8.77193	Positive	HCV-1	hepatitis C virus genotype 1a	Homo sapiens Caucasian	multimer/tetramer	qualitative binding	HLA-A2
		http://www.iedb.org/epitope/6435	Linear peptide	CINGVCWTV	9	342	30	8.77193	Negative	Genome polyprotein	Hepatitis C virus (isolate 1)	Homo sapiens (human)	ELISPOT	IFNg release	HLA-A2
		http://www.iedb.org/epitope/6435	Linear peptide	CINGVCWTV	9	342	30	8.77193	Positive	polyprotein precursor	Hepacivirus C	Homo sapiens (human)	ELISPOT	IFNg release	HLA-A2
		http://www.iedb.org/epitope/6435	Linear peptide	CINGVCWTV	9	342	30	8.77193	Positive	polyprotein	hepatitis C virus genotype 1a	Homo sapiens (human)	ELISPOT	IFNg release	HLA-A2
		http://www.iedb.org/epitope/6435	Linear peptide	CINGVCWTV	9	342	30	8.77193	Positive	polyprotein	hepatitis C virus genotype 1a	Homo sapiens (human)	multimer/tetramer	qualitative binding	HLA-A2
		http://www.iedb.org/epitope/6435	Linear peptide	CINGVCWTV	9	342	30	8.77193	Positive	polyprotein	Hepacivirus C	Homo sapiens (human)	51 chromium	cytotoxicity	HLA-A*02:01
		http://www.iedb.org/epitope/6435	Linear peptide	CINGVCWTV	9	342	30	8.77193	Positive	polyprotein	Hepacivirus C	Homo sapiens (human)	51 chromium	cytotoxicity	HLA-A*02:01
		http://www.iedb.org/epitope/6435	Linear peptide	CINGVCWTV	9	342	30	8.77193	Positive	Genome polyprotein	Hepatitis C virus (isolate 1)	Homo sapiens (human)	51 chromium	cytotoxicity	HLA-A2
		http://www.iedb.org/epitope/6435	Linear peptide	CINGVCWTV	9	342	30	8.77193	Positive	NS3 protease/helicase'	Hepacivirus C	Mus musculus HLA-A*0201/Db-human b2m Tg (HHD)	ICS	IFNg release	HLA-A*02:01
		http://www.iedb.org/epitope/6435	Linear peptide	CINGVCWTV	9	342	30	8.77193	Positive	NS3 protease/helicase'	Hepacivirus C	Mus musculus HLA-A*0201/Db-human b2m Tg (HHD)	51 chromium	cytotoxicity	HLA-A*02:01
		http://www.iedb.org/epitope/6435	Linear peptide	CINGVCWTV	9	342	30	8.77193	Positive	polyprotein	Hepacivirus C	Homo sapiens (human)	multimer/tetramer	qualitative binding	HLA-A2
		http://www.iedb.org/epitope/6435	Linear peptide	CINGVCWTV	9	342	30	8.77193	Positive	polyprotein	Hepacivirus C	Homo sapiens (human)	in vitro assay	cytotoxicity	HLA-A2
		http://www.iedb.org/epitope/6435	Linear peptide	CINGVCWTV	9	342	30	8.77193	Positive	Genome polyprotein	Hepatitis C virus (isolate H)	Homo sapiens (human)	ELISPOT	IFNg release	HLA-A2
		http://www.iedb.org/epitope/6435	Linear peptide	CINGVCWTV	9	342	30	8.77193	Positive	Genome polyprotein	Hepatitis C virus (isolate 1)	Homo sapiens (human)	multimer/tetramer	qualitative binding	HLA-A2
		http://www.iedb.org/epitope/6435	Linear peptide	CINGVCWTV	9	342	30	8.77193	Positive	Genome polyprotein	Hepatitis C virus (isolate 1)	Homo sapiens (human)	ICS	IFNg release	HLA-A2
		http://www.iedb.org/epitope/6435	Linear peptide	CINGVCWTV	9	342	30	8.77193	Positive	polyprotein	Hepacivirus C	Homo sapiens (human)	ELISPOT	IFNg release
		http://www.iedb.org/epitope/6435	Linear peptide	CINGVCWTV	9	342	30	8.77193	Positive	Genome polyprotein	hepatitis C virus genotype 1a	Mus musculus HLA-A*0201/Db-human b2m Tg (HHD)	51 chromium	cytotoxicity	HLA-A*02:01
		http://www.iedb.org/epitope/6435	Linear peptide	CINGVCWTV	9	342	30	8.77193	Positive	Genome polyprotein	hepatitis C virus genotype 1a	Mus musculus HLA-A*0201/Db-human b2m Tg (HHD)	51 chromium	cytotoxicity	HLA-A*02:01
		http://www.iedb.org/epitope/6435	Linear peptide	CINGVCWTV	9	342	30	8.77193	Positive	Genome polyprotein	hepatitis C virus genotype 1a	Mus musculus HLA-A*0201/Db-human b2m Tg (HHD)	multimer/tetramer	qualitative binding	HLA-A*02:01
		http://www.iedb.org/epitope/6435	Linear peptide	CINGVCWTV	9	342	30	8.77193	Positive	Genome polyprotein	hepatitis C virus genotype 1a	Mus musculus HLA-A*0201/Db-human b2m Tg (HHD)	ICS	IFNg release	HLA-A*02:01
		http://www.iedb.org/epitope/6435	Linear peptide	CINGVCWTV	9	342	30	8.77193	Positive	Genome polyprotein	Hepacivirus C	Homo sapiens (human)	51 chromium	cytotoxicity	HLA-A2
		http://www.iedb.org/epitope/6435	Linear peptide	CINGVCWTV	9	342	30	8.77193	Positive	polyprotein	Hepacivirus C	Mus musculus HLA-A2 Tg	51 chromium	cytotoxicity	HLA-A2
		http://www.iedb.org/epitope/6435	Linear peptide	CINGVCWTV	9	342	30	8.77193	Positive	HCV-1	Hepacivirus C	Homo sapiens (human)	multimer/tetramer	qualitative binding	HLA-A2
		http://www.iedb.org/epitope/6435	Linear peptide	CINGVCWTV	9	342	30	8.77193	Positive	HCV-1	Hepacivirus C	Homo sapiens (human)	ICS	IFNg release	HLA-A2
		http://www.iedb.org/epitope/6435	Linear peptide	CINGVCWTV	9	342	30	8.77193	Negative	HCV-1	Hepacivirus C	Homo sapiens (human)	ICS	IFNg release	HLA-A2
		http://www.iedb.org/epitope/6435	Linear peptide	CINGVCWTV	9	342	30	8.77193	Positive	HCV-1	Hepacivirus C	Homo sapiens (human)	51 chromium	cytotoxicity	HLA-A2
		http://www.iedb.org/epitope/6435	Linear peptide	CINGVCWTV	9	342	30	8.77193	Positive	polyprotein precursor	hepatitis C virus genotype 1a	Homo sapiens (human)	multimer/tetramer	qualitative binding	HLA-A2
		http://www.iedb.org/epitope/6435	Linear peptide	CINGVCWTV	9	342	30	8.77193	Negative	polyprotein precursor	hepatitis C virus genotype 1a	Homo sapiens (human)	51 chromium	cytotoxicity	HLA-A2
		http://www.iedb.org/epitope/6435	Linear peptide	CINGVCWTV	9	342	30	8.77193	Positive	polyprotein precursor	hepatitis C virus genotype 1a	Homo sapiens (human)	ICS	IFNg release	HLA-A2
		http://www.iedb.org/epitope/6435	Linear peptide	CINGVCWTV	9	342	30	8.77193	Positive	HCV-1	hepatitis C virus genotype 1a	Homo sapiens (human)	ELISPOT	IFNg release	HLA-A2
		http://www.iedb.org/epitope/6435	Linear peptide	CINGVCWTV	9	342	30	8.77193	Positive	HCV-1	hepatitis C virus genotype 1a	Homo sapiens (human)	multimer/tetramer	qualitative binding	HLA-A2
		http://www.iedb.org/epitope/6435	Linear peptide	CINGVCWTV	9	342	30	8.77193	Positive	HCV-1	hepatitis C virus genotype 1a	Homo sapiens (human)	multimer/tetramer	qualitative binding	HLA-A2
		http://www.iedb.org/epitope/6435	Linear peptide	CINGVCWTV	9	342	30	8.77193	Positive	HCV-1	Hepacivirus C	Homo sapiens (human)	ELISPOT	IFNg release	HLA-A2
		http://www.iedb.org/epitope/6435	Linear peptide	CINGVCWTV	9	342	30	8.77193	Positive	HCV-1	Hepacivirus C	Homo sapiens (human)	ELISPOT	IFNg release	HLA-A2
		http://www.iedb.org/epitope/6435	Linear peptide	CINGVCWTV	9	342	30	8.77193	Positive	HCV-1	hepatitis C virus genotype 1a	Homo sapiens (human)	multimer/tetramer	qualitative binding	HLA-A2
		http://www.iedb.org/epitope/6435	Linear peptide	CINGVCWTV	9	342	30	8.77193	Positive	polyprotein	Hepacivirus C	Homo sapiens (human)	multimer/tetramer	qualitative binding	HLA-A*02:01
		http://www.iedb.org/epitope/6435	Linear peptide	CINGVCWTV	9	342	30	8.77193	Positive	polyprotein	Hepacivirus C	Homo sapiens (human)	ELISPOT	IFNg release	HLA-A*02:01
		http://www.iedb.org/epitope/6435	Linear peptide	CINGVCWTV	9	342	30	8.77193	Positive	polyprotein	Hepacivirus C	Homo sapiens (human)	multimer/tetramer	qualitative binding	HLA-A*02:01
		http://www.iedb.org/epitope/6435	Linear peptide	CINGVCWTV	9	342	30	8.77193	Positive	polyprotein	Hepacivirus C	Homo sapiens (human)	multimer/tetramer	qualitative binding	HLA-A*02:01
		http://www.iedb.org/epitope/6435	Linear peptide	CINGVCWTV	9	342	30	8.77193	Positive	polyprotein	Hepacivirus C	Homo sapiens (human)	ELISPOT	IFNg release	HLA-A*02:01
		http://www.iedb.org/epitope/6435	Linear peptide	CINGVCWTV	9	342	30	8.77193	Positive	polyprotein	hepatitis C virus genotype 1a	Homo sapiens (human)	multimer/tetramer	qualitative binding	HLA-A2
		http://www.iedb.org/epitope/6435	Linear peptide	CINGVCWTV	9	342	30	8.77193	Positive	polyprotein	hepatitis C virus genotype 1a	Homo sapiens (human)	ELISPOT	IFNg release	HLA-A2
		http://www.iedb.org/epitope/6435	Linear peptide	CINGVCWTV	9	342	30	8.77193	Positive	polyprotein	Hepacivirus C	Homo sapiens (human)	multimer/tetramer	qualitative binding	HLA-A*02:01
		http://www.iedb.org/epitope/6435	Linear peptide	CINGVCWTV	9	342	30	8.77193	Positive	polyprotein	Hepacivirus C	Homo sapiens (human)	ICS	IFNg release	HLA-A*02:01
		http://www.iedb.org/epitope/6435	Linear peptide	CINGVCWTV	9	342	30	8.77193	Positive	polyprotein	Hepacivirus C	Mus musculus HLA-A*0201/Db-human b2m Tg Db null b2m null (HHD-2)	3H-thymidine	proliferation	HLA-A*02:01
		http://www.iedb.org/epitope/6435	Linear peptide	CINGVCWTV	9	342	30	8.77193	Positive	polyprotein	Hepacivirus C	Mus musculus HLA-A*0201/Db-human b2m Tg Db null b2m null (HHD-2)	51 chromium	cytotoxicity	HLA-A*02:01
		http://www.iedb.org/epitope/6435	Linear peptide	CINGVCWTV	9	342	30	8.77193	Positive	polyprotein	Hepacivirus C	Homo sapiens (human)	multimer/tetramer	qualitative binding	HLA-A*02:01
		http://www.iedb.org/epitope/6435	Linear peptide	CINGVCWTV	9	342	30	8.77193	Positive	polyprotein	Hepacivirus C	Homo sapiens (human)	biological activity	degranulation	HLA-A*02:01
		http://www.iedb.org/epitope/6435	Linear peptide	CINGVCWTV	9	342	30	8.77193	Positive	polyprotein	Hepacivirus C	Homo sapiens (human)	biological activity	degranulation	HLA-A*02:01
		http://www.iedb.org/epitope/6435	Linear peptide	CINGVCWTV	9	342	30	8.77193	Positive	polyprotein	hepatitis C virus genotype 1a	Homo sapiens (human)	51 chromium	cytotoxicity	HLA-A2
		http://www.iedb.org/epitope/6435	Linear peptide	CINGVCWTV	9	342	30	8.77193	Positive	polyprotein	hepatitis C virus genotype 1a	Homo sapiens (human)	ICS	TNFa release	HLA-A2
		http://www.iedb.org/epitope/6435	Linear peptide	CINGVCWTV	9	342	30	8.77193	Positive	polyprotein	hepatitis C virus genotype 1a	Homo sapiens (human)	ICS	IFNg release	HLA-A2
		http://www.iedb.org/epitope/6435	Linear peptide	CINGVCWTV	9	342	30	8.77193	Positive-High	polyprotein	hepatitis C virus genotype 1a	Homo sapiens (human)	51 chromium	cytotoxicity	HLA-A2
		http://www.iedb.org/epitope/6435	Linear peptide	CINGVCWTV	9	342	30	8.77193	Positive-Low	polyprotein	hepatitis C virus genotype 1a	Homo sapiens (human)	51 chromium	cytotoxicity	HLA-A2
		http://www.iedb.org/epitope/6435	Linear peptide	CINGVCWTV	9	342	30	8.77193	Positive-High	polyprotein	hepatitis C virus genotype 1a	Homo sapiens (human)	ICS	IFNg release	HLA-A2
		http://www.iedb.org/epitope/6435	Linear peptide	CINGVCWTV	9	342	30	8.77193	Positive-Low	polyprotein	hepatitis C virus genotype 1a	Homo sapiens (human)	ICS	IFNg release	HLA-A2
		http://www.iedb.org/epitope/6435	Linear peptide	CINGVCWTV	9	342	30	8.77193	Positive-High	polyprotein	hepatitis C virus genotype 1a	Homo sapiens (human)	ICS	TNFa release	HLA-A2
		http://www.iedb.org/epitope/6435	Linear peptide	CINGVCWTV	9	342	30	8.77193	Positive-Low	polyprotein	hepatitis C virus genotype 1a	Homo sapiens (human)	ICS	TNFa release	HLA-A2
		http://www.iedb.org/epitope/6435	Linear peptide	CINGVCWTV	9	342	30	8.77193	Positive	polyprotein	hepatitis C virus genotype 1a	Homo sapiens (human)	multimer/tetramer	qualitative binding	HLA-A2
		http://www.iedb.org/epitope/6435	Linear peptide	CINGVCWTV	9	342	30	8.77193	Positive	polyprotein	hepatitis C virus genotype 1a	Homo sapiens (human)	multimer/tetramer	qualitative binding	HLA-A2
		http://www.iedb.org/epitope/6435	Linear peptide	CINGVCWTV	9	342	30	8.77193	Positive	polyprotein	hepatitis C virus genotype 1a	Homo sapiens (human)	multimer/tetramer	qualitative binding	HLA-A2
		http://www.iedb.org/epitope/6435	Linear peptide	CINGVCWTV	9	342	30	8.77193	Positive	polyprotein	hepatitis C virus genotype 1a	Homo sapiens (human)	multimer/tetramer	qualitative binding	HLA-A2
		http://www.iedb.org/epitope/6435	Linear peptide	CINGVCWTV	9	342	30	8.77193	Positive	polyprotein	hepatitis C virus genotype 1a	Homo sapiens (human)	multimer/tetramer	qualitative binding	HLA-A2
		http://www.iedb.org/epitope/6435	Linear peptide	CINGVCWTV	9	342	30	8.77193	Positive-Low	polyprotein	hepatitis C virus genotype 1a	Homo sapiens (human)	51 chromium	cytotoxicity	HLA-A2
		http://www.iedb.org/epitope/6435	Linear peptide	CINGVCWTV	9	342	30	8.77193	Positive-Low	polyprotein	hepatitis C virus genotype 1a	Homo sapiens (human)	ICS	IFNg release	HLA-A2
		http://www.iedb.org/epitope/6435	Linear peptide	CINGVCWTV	9	342	30	8.77193	Positive-Low	polyprotein	hepatitis C virus genotype 1a	Homo sapiens (human)	ICS	TNFa release	HLA-A2
		http://www.iedb.org/epitope/6435	Linear peptide	CINGVCWTV	9	342	30	8.77193	Positive	polyprotein	Hepacivirus C	Homo sapiens (human)	ICS	IFNg release	HLA-A2
		http://www.iedb.org/epitope/6435	Linear peptide	CINGVCWTV	9	342	30	8.77193	Positive-Intermediate	polyprotein	Hepacivirus C	Homo sapiens (human)	51 chromium	cytotoxicity	HLA-A2
		http://www.iedb.org/epitope/6435	Linear peptide	CINGVCWTV	9	342	30	8.77193	Positive	polyprotein	Hepatitis C virus genotype 1	Homo sapiens (human)	ELISPOT	IFNg release	HLA-A2
		http://www.iedb.org/epitope/6435	Linear peptide	CINGVCWTV	9	342	30	8.77193	Positive	polyprotein	Hepatitis C virus genotype 1	Homo sapiens (human)	ELISPOT	IFNg release	HLA-A2
		http://www.iedb.org/epitope/6435	Linear peptide	CINGVCWTV	9	342	30	8.77193	Positive	polyprotein	Hepacivirus C	Homo sapiens (human)	multimer/tetramer	qualitative binding	HLA-A2
		http://www.iedb.org/epitope/6435	Linear peptide	CINGVCWTV	9	342	30	8.77193	Negative	polyprotein	Hepacivirus C	Homo sapiens (human)	multimer/tetramer	qualitative binding	HLA-A2
		http://www.iedb.org/epitope/6435	Linear peptide	CINGVCWTV	9	342	30	8.77193	Positive	polyprotein	Hepacivirus C	Homo sapiens (human)	CFSE	proliferation	HLA-A2
		http://www.iedb.org/epitope/6435	Linear peptide	CINGVCWTV	9	342	30	8.77193	Positive	polyprotein	Hepacivirus C	Homo sapiens (human)	ICS	IFNg release	HLA-A2
		http://www.iedb.org/epitope/6435	Linear peptide	CINGVCWTV	9	342	30	8.77193	Negative	polyprotein	Hepacivirus C	Homo sapiens (human)	CFSE	proliferation	HLA-A2
		http://www.iedb.org/epitope/6435	Linear peptide	CINGVCWTV	9	342	30	8.77193	Negative	polyprotein	Hepacivirus C	Homo sapiens (human)	ICS	IFNg release	HLA-A2
		http://www.iedb.org/epitope/6435	Linear peptide	CINGVCWTV	9	342	30	8.77193	Positive	polyprotein	Hepacivirus C	Homo sapiens (human)	ICS	IL-2 release	HLA-A2
		http://www.iedb.org/epitope/6435	Linear peptide	CINGVCWTV	9	342	30	8.77193	Positive	polyprotein	Hepatitis C virus (isolate H77)	Homo sapiens (human)	ELISPOT	IFNg release	HLA-A2
		http://www.iedb.org/epitope/6435	Linear peptide	CINGVCWTV	9	342	30	8.77193	Positive	polyprotein precursor	Hepacivirus C	Homo sapiens (human)	ELISPOT	IFNg release	HLA-A2
		http://www.iedb.org/epitope/6435	Linear peptide	CINGVCWTV	9	342	30	8.77193	Positive	polyprotein precursor	Hepacivirus C	Homo sapiens (human)	51 chromium	cytotoxicity	HLA-A2
		http://www.iedb.org/epitope/6435	Linear peptide	CINGVCWTV	9	342	30	8.77193	Positive	NS3 protease/helicase'	Hepacivirus C	Homo sapiens (human)	multimer/tetramer	qualitative binding	HLA-A*02:01
		http://www.iedb.org/epitope/6435	Linear peptide	CINGVCWTV	9	342	30	8.77193	Positive	NS3 protease/helicase'	Hepacivirus C	Homo sapiens (human)	ICS	IFNg release	HLA-A*02:01
		http://www.iedb.org/epitope/6435	Linear peptide	CINGVCWTV	9	342	30	8.77193	Positive	HCV-1	Hepacivirus C	Homo sapiens (human)	ICS	TNFa release	HLA-A2
		http://www.iedb.org/epitope/6435	Linear peptide	CINGVCWTV	9	342	30	8.77193	Positive	NS3 protease/helicase'	Hepacivirus C	Homo sapiens (human)	ELISPOT	IFNg release	HLA-A*02:01
		http://www.iedb.org/epitope/6435	Linear peptide	CINGVCWTV	9	342	30	8.77193	Positive	NS3 protease/helicase'	Hepacivirus C	Homo sapiens (human)	multimer/tetramer	qualitative binding	HLA-A*02:01
		http://www.iedb.org/epitope/6435	Linear peptide	CINGVCWTV	9	342	30	8.77193	Positive	polyprotein	Hepacivirus C	Homo sapiens (human)	multimer/tetramer	qualitative binding	HLA-A*02:01
		http://www.iedb.org/epitope/6435	Linear peptide	CINGVCWTV	9	342	30	8.77193	Positive	polyprotein	Hepacivirus C	Homo sapiens (human)	in vitro assay	cytotoxicity	HLA-A*02:01
		http://www.iedb.org/epitope/6435	Linear peptide	CINGVCWTV	9	342	30	8.77193	Positive	NS3 protease/helicase'	Hepacivirus C	Homo sapiens (human)	ELISA	IFNg release	HLA class I
		http://www.iedb.org/epitope/6435	Linear peptide	CINGVCWTV	9	342	30	8.77193	Positive	NS3 protease/helicase'	Hepacivirus C	Homo sapiens (human)	ELISA	IL-2 release	HLA class II
		http://www.iedb.org/epitope/6435	Linear peptide	CINGVCWTV	9	342	30	8.77193	Positive	NS3 protease/helicase'	Hepacivirus C	Homo sapiens (human)	ELISA	IFNg release
		http://www.iedb.org/epitope/6435	Linear peptide	CINGVCWTV	9	342	30	8.77193	Positive	NS3 protease/helicase'	Hepacivirus C	Homo sapiens (human)	ICS	TNFa release
		http://www.iedb.org/epitope/6435	Linear peptide	CINGVCWTV	9	342	30	8.77193	Positive	NS3 protease/helicase'	Hepacivirus C	Homo sapiens (human)	biological activity	degranulation	HLA class I
		http://www.iedb.org/epitope/6435	Linear peptide	CINGVCWTV	9	342	30	8.77193	Positive	polyprotein	Hepacivirus C	Homo sapiens (human)	multimer/tetramer	qualitative binding	HLA-A*02:01
		http://www.iedb.org/epitope/6435	Linear peptide	CINGVCWTV	9	342	30	8.77193	Positive	polyprotein	Hepacivirus C	Homo sapiens (human)	ICS	IFNg release	HLA-A*02:01
		http://www.iedb.org/epitope/6435	Linear peptide	CINGVCWTV	9	342	30	8.77193	Positive-Low	polyprotein	Hepacivirus C	Homo sapiens (human)	multimer/tetramer	qualitative binding	HLA-A*02:01
		http://www.iedb.org/epitope/6435	Linear peptide	CINGVCWTV	9	342	30	8.77193	Positive	polyprotein	Hepatitis C virus subtype 1b	Homo sapiens (human)	ELISPOT	IFNg release	HLA-A2
		http://www.iedb.org/epitope/6435	Linear peptide	CINGVCWTV	9	342	30	8.77193	Positive	Genome polyprotein	Hepatitis C virus (isolate 1)	Mus musculus HLA-A2.1/Db (AAD) Tg	ELISPOT	IFNg release	HLA-A*02:01
		http://www.iedb.org/epitope/6435	Linear peptide	CINGVCWTV	9	342	30	8.77193	Positive	NS3	Hepatitis C virus (isolate H77)	Homo sapiens (human)	ICS	IFNg release	HLA-A2
		http://www.iedb.org/epitope/6435	Linear peptide	CINGVCWTV	9	342	30	8.77193	Positive	NS3	Hepatitis C virus (isolate H77)	Homo sapiens (human)	multimer/tetramer	qualitative binding	HLA-A2
		http://www.iedb.org/epitope/6435	Linear peptide	CINGVCWTV	9	342	30	8.77193	Positive	polyprotein	Hepacivirus C	Homo sapiens (human)	multimer/tetramer	qualitative binding	HLA-A*02:01
		http://www.iedb.org/epitope/6435	Linear peptide	CINGVCWTV	9	342	30	8.77193	Positive	NS3	Hepacivirus C	Homo sapiens (human)	ICS	IFNg release	HLA-A*02:01
		http://www.iedb.org/epitope/6435	Linear peptide	CINGVCWTV	9	342	30	8.77193	Positive	NS3	Hepacivirus C	Homo sapiens (human)	ICS	IFNg release	HLA-A*02:01
		http://www.iedb.org/epitope/6435	Linear peptide	CINGVCWTV	9	342	30	8.77193	Positive	polyprotein	hepatitis C virus genotype 1a	Mus musculus HLA-A*0201/Db-human b2m Tg Db null b2m null (HHD-2)	ELISA	IL-2 release	HLA-A*02:01
		http://www.iedb.org/epitope/6435	Linear peptide	CINGVCWTV	9	342	30	8.77193	Positive	polyprotein	hepatitis C virus genotype 1a	Mus musculus HLA-A*0201/Db-human b2m Tg Db null b2m null (HHD-2)	ELISA	IFNg release	HLA-A*02:01
		http://www.iedb.org/epitope/6435	Linear peptide	CINGVCWTV	9	342	30	8.77193	Positive	polyprotein	hepatitis C virus genotype 1a	Mus musculus HLA-A*0201/Db-human b2m Tg Db null b2m null (HHD-2)	ELISA	IL-2 release	HLA-A*02:01
		http://www.iedb.org/epitope/6435	Linear peptide	CINGVCWTV	9	342	30	8.77193	Positive-Low	polyprotein	hepatitis C virus genotype 1a	Mus musculus HLA-A*0201/Db-human b2m Tg Db null b2m null (HHD-2)	ELISA	IL-2 release	HLA-A*02:01
		http://www.iedb.org/epitope/6435	Linear peptide	CINGVCWTV	9	342	30	8.77193	Positive	polyprotein	hepatitis C virus genotype 1a	Mus musculus HLA-A*0201/Db-human b2m Tg Db null b2m null (HHD-2)	ELISA	IL-2 release	HLA-A*02:01
		http://www.iedb.org/epitope/6435	Linear peptide	CINGVCWTV	9	342	30	8.77193	Positive	polyprotein	hepatitis C virus genotype 1a	Mus musculus HLA-A*0201/Db-human b2m Tg Db null b2m null (HHD-2)	ICS	IFNg release	HLA-A*02:01
		http://www.iedb.org/epitope/6435	Linear peptide	CINGVCWTV	9	342	30	8.77193	Positive	polyprotein	hepatitis C virus genotype 1a	Mus musculus HLA-A*0201/Db-human b2m Tg Db null b2m null (HHD-2)	ICS	TNFa release	HLA-A*02:01
		http://www.iedb.org/epitope/6435	Linear peptide	CINGVCWTV	9	342	30	8.77193	Positive	polyprotein	hepatitis C virus genotype 1a	Mus musculus HLA-A*0201/Db-human b2m Tg Db null b2m null (HHD-2)	ICS	TNFa release	HLA-A*02:01
		http://www.iedb.org/epitope/6435	Linear peptide	CINGVCWTV	9	342	30	8.77193	Positive	polyprotein	hepatitis C virus genotype 1a	Mus musculus HLA-A*0201/Db-human b2m Tg Db null b2m null (HHD-2)	in vitro assay	cytotoxicity	HLA-A*02:01
		http://www.iedb.org/epitope/6435	Linear peptide	CINGVCWTV	9	342	30	8.77193	Positive	HCV-1	Hepacivirus C	Mus musculus HLA-A*0201/Db-human b2m Tg (HHD)	ICS	IFNg release	HLA-A2
		http://www.iedb.org/epitope/6435	Linear peptide	CINGVCWTV	9	342	30	8.77193	Positive	HCV-1	Hepacivirus C	Mus musculus HLA-A*0201/Db-human b2m Tg (HHD)	ICS	IL-2 release	HLA-A2
		http://www.iedb.org/epitope/6435	Linear peptide	CINGVCWTV	9	342	30	8.77193	Positive	HCV-1	Hepacivirus C	Mus musculus HLA-A*0201/Db-human b2m Tg (HHD)	ICS	TNFa release	HLA-A2
		http://www.iedb.org/epitope/6435	Linear peptide	CINGVCWTV	9	342	30	8.77193	Positive	polyprotein	Hepatitis C virus subtype 1b	Macaca mulatta (Rhesus monkey)	ELISPOT	IFNg release
		http://www.iedb.org/epitope/6435	Linear peptide	CINGVCWTV	9	342	30	8.77193	Positive	polyprotein	Hepatitis C virus subtype 1b	Homo sapiens (human)	ELISPOT	IFNg release	HLA-A2
		http://www.iedb.org/epitope/6435	Linear peptide	CINGVCWTV	9	342	30	8.77193	Positive	polyprotein	Hepatitis C virus subtype 1b	Homo sapiens (human)	ELISPOT	IFNg release	HLA-A2
		http://www.iedb.org/epitope/6435	Linear peptide	CINGVCWTV	9	342	30	8.77193	Negative	polyprotein	Hepatitis C virus subtype 1b	Homo sapiens (human)	ELISPOT	granzyme B release	HLA-A2
		http://www.iedb.org/epitope/6435	Linear peptide	CINGVCWTV	9	342	30	8.77193	Negative	polyprotein	Hepatitis C virus subtype 1b	Homo sapiens (human)	ELISPOT	granzyme B release	HLA-A2
		http://www.iedb.org/epitope/6435	Linear peptide	CINGVCWTV	9	342	30	8.77193	Positive	polyprotein	Hepatitis C virus subtype 1b	Homo sapiens (human)	ELISPOT	IFNg release	HLA-A2
		http://www.iedb.org/epitope/6435	Linear peptide	CINGVCWTV	9	342	30	8.77193	Negative	polyprotein	Hepatitis C virus subtype 1b	Homo sapiens (human)	ELISPOT	IFNg release	HLA-A2
		http://www.iedb.org/epitope/6435	Linear peptide	CINGVCWTV	9	342	30	8.77193	Positive	polyprotein	Hepatitis C virus subtype 1b	Homo sapiens (human)	ELISPOT	IFNg release	HLA-A2
		http://www.iedb.org/epitope/6435	Linear peptide	CINGVCWTV	9	342	30	8.77193	Positive	polyprotein	Hepatitis C virus subtype 1b	Homo sapiens (human)	ELISPOT	IFNg release	HLA-A2
		http://www.iedb.org/epitope/6435	Linear peptide	CINGVCWTV	9	342	30	8.77193	Positive	polyprotein	Hepatitis C virus subtype 1b	Homo sapiens (human)	ELISPOT	IFNg release	HLA-A2
		http://www.iedb.org/epitope/6435	Linear peptide	CINGVCWTV	9	342	30	8.77193	Negative	polyprotein	Hepatitis C virus subtype 1b	Homo sapiens (human)	ELISPOT	IFNg release	HLA-A2
		http://www.iedb.org/epitope/6435	Linear peptide	CINGVCWTV	9	342	30	8.77193	Positive	polyprotein	Hepatitis C virus subtype 1b	Homo sapiens (human)	ELISPOT	IFNg release	HLA-A2
		http://www.iedb.org/epitope/6435	Linear peptide	CINGVCWTV	9	342	30	8.77193	Positive	polyprotein	Hepatitis C virus subtype 1b	Homo sapiens (human)	ELISPOT	IFNg release	HLA-A2
		http://www.iedb.org/epitope/6435	Linear peptide	CINGVCWTV	9	342	30	8.77193	Positive	polyprotein	Hepatitis C virus subtype 1b	Homo sapiens (human)	ELISA	IL-2 release	HLA-A2
		http://www.iedb.org/epitope/6435	Linear peptide	CINGVCWTV	9	342	30	8.77193	Positive	polyprotein	Hepatitis C virus subtype 1b	Homo sapiens (human)	ELISA	IL-2 release	HLA-A2
		http://www.iedb.org/epitope/6435	Linear peptide	CINGVCWTV	9	342	30	8.77193	Positive	polyprotein	Hepatitis C virus subtype 1b	Homo sapiens (human)	ELISA	IL-4 release	HLA-A2
		http://www.iedb.org/epitope/6435	Linear peptide	CINGVCWTV	9	342	30	8.77193	Negative	polyprotein	Hepatitis C virus subtype 1b	Homo sapiens (human)	ELISA	IL-4 release	HLA-A2
		http://www.iedb.org/epitope/6435	Linear peptide	CINGVCWTV	9	342	30	8.77193	Positive	polyprotein	Hepatitis C virus subtype 1b	Homo sapiens (human)	ELISA	IL-10 release	HLA-A2
		http://www.iedb.org/epitope/6435	Linear peptide	CINGVCWTV	9	342	30	8.77193	Positive	polyprotein	Hepatitis C virus subtype 1b	Homo sapiens (human)	ELISA	IL-10 release	HLA-A2
		http://www.iedb.org/epitope/6435	Linear peptide	CINGVCWTV	9	342	30	8.77193	Negative	polyprotein	Hepacivirus C	Homo sapiens (human)	ELISPOT	IFNg release	HLA-A*02:01
		http://www.iedb.org/epitope/6435	Linear peptide	CINGVCWTV	9	342	30	8.77193	Negative	polyprotein	Hepacivirus C	Homo sapiens (human)	ELISPOT	IFNg release	HLA-A*02:01
		http://www.iedb.org/epitope/6435	Linear peptide	CINGVCWTV	9	342	30	8.77193	Positive	polyprotein	Hepacivirus C	Homo sapiens (human)	multimer/tetramer	qualitative binding	HLA-A*02:01
		http://www.iedb.org/epitope/6435	Linear peptide	CINGVCWTV	9	342	30	8.77193	Positive	polyprotein	hepatitis C virus genotype 1a	Homo sapiens (human)	ELISPOT	IFNg release	HLA-A*02:01
		http://www.iedb.org/epitope/6435	Linear peptide	CINGVCWTV	9	342	30	8.77193	Positive	polyprotein	hepatitis C virus genotype 1a	Homo sapiens (human)	ICS	IFNg release	HLA-A*02:01
		http://www.iedb.org/epitope/6435	Linear peptide	CINGVCWTV	9	342	30	8.77193	Positive	polyprotein	hepatitis C virus genotype 1a	Homo sapiens (human)	ICS	IFNg release	HLA-A*02:01
		http://www.iedb.org/epitope/6435	Linear peptide	CINGVCWTV	9	342	30	8.77193	Positive	polyprotein	hepatitis C virus genotype 1a	Homo sapiens (human)	ELISPOT	IFNg release	HLA-A*02:01
		http://www.iedb.org/epitope/6435	Linear peptide	CINGVCWTV	9	342	30	8.77193	Positive	NS3	Hepacivirus C	Homo sapiens (human)	multimer/tetramer	qualitative binding	HLA-A*02:01
		http://www.iedb.org/epitope/6435	Linear peptide	CINGVCWTV	9	342	30	8.77193	Positive	NS3	Hepacivirus C	Homo sapiens (human)	biological activity	proliferation	HLA-A*02:01
		http://www.iedb.org/epitope/6435	Linear peptide	CINGVCWTV	9	342	30	8.77193	Positive	polyprotein	Hepacivirus C	Homo sapiens (human)	multimer/tetramer	qualitative binding	HLA-A2
		http://www.iedb.org/epitope/6435	Linear peptide	CINGVCWTV	9	342	30	8.77193	Positive	polyprotein	hepatitis C virus genotype 1a	Homo sapiens (human)	multimer/tetramer	qualitative binding	HLA-A2
		http://www.iedb.org/epitope/6435	Linear peptide	CINGVCWTV	9	342	30	8.77193	Positive	polyprotein	hepatitis C virus genotype 1a	Homo sapiens (human)	multimer/tetramer	qualitative binding	HLA-A2
		http://www.iedb.org/epitope/6435	Linear peptide	CINGVCWTV	9	342	30	8.77193	Positive	polyprotein	hepatitis C virus genotype 1a	Homo sapiens (human)	biological activity	proliferation	HLA-A2
		http://www.iedb.org/epitope/6435	Linear peptide	CINGVCWTV	9	342	30	8.77193	Positive	polyprotein	Hepacivirus C	Homo sapiens (human)	multimer/tetramer	qualitative binding	HLA-A2
		http://www.iedb.org/epitope/6435	Linear peptide	CINGVCWTV	9	342	30	8.77193	Positive	polyprotein	Hepacivirus C	Homo sapiens (human)	multimer/tetramer	qualitative binding	HLA-A2
		http://www.iedb.org/epitope/6435	Linear peptide	CINGVCWTV	9	342	30	8.77193	Positive	polyprotein	Hepacivirus C	Homo sapiens (human)	multimer/tetramer	qualitative binding	HLA-A2
		http://www.iedb.org/epitope/6435	Linear peptide	CINGVCWTV	9	342	30	8.77193	Positive	polyprotein	Hepacivirus C	Homo sapiens (human)	multimer/tetramer	qualitative binding	HLA-A2
		http://www.iedb.org/epitope/6435	Linear peptide	CINGVCWTV	9	342	30	8.77193	Positive	polyprotein	Hepacivirus C	Homo sapiens (human)	in vitro assay	cytotoxicity	HLA-A2
		http://www.iedb.org/epitope/6435	Linear peptide	CINGVCWTV	9	342	30	8.77193	Positive	polyprotein	Hepacivirus C	Homo sapiens (human)	multimer/tetramer	qualitative binding	HLA-A2
		http://www.iedb.org/epitope/6435	Linear peptide	CINGVCWTV	9	342	30	8.77193	Positive	polyprotein	hepatitis C virus genotype 1a	Mus musculus HLA-A2 Tg	ICS	IFNg release	HLA-A*02:01
		http://www.iedb.org/epitope/6435	Linear peptide	CINGVCWTV	9	342	30	8.77193	Positive	polyprotein	hepatitis C virus genotype 1a	Homo sapiens (human)	multimer/tetramer	qualitative binding	HLA-A*02:01
		http://www.iedb.org/epitope/6435	Linear peptide	CINGVCWTV	9	342	30	8.77193	Positive	NS3	Hepacivirus C	Homo sapiens (human)	biological activity	proliferation	HLA-A*02:01
		http://www.iedb.org/epitope/6435	Linear peptide	CINGVCWTV	9	342	30	8.77193	Positive	NS3	Hepacivirus C	Homo sapiens (human)	ICS	IFNg release	HLA-A*02:01
		http://www.iedb.org/epitope/6435	Linear peptide	CINGVCWTV	9	342	30	8.77193	Positive	NS3	Hepacivirus C	Homo sapiens (human)	multimer/tetramer	qualitative binding	HLA-A*02:01
		http://www.iedb.org/epitope/6435	Linear peptide	CINGVCWTV	9	342	30	8.77193	Positive	NS3	Hepacivirus C	Homo sapiens (human)	multimer/tetramer	qualitative binding	HLA-A*02:01
		http://www.iedb.org/epitope/6435	Linear peptide	CINGVCWTV	9	342	30	8.77193	Positive	NS3	Hepacivirus C	Homo sapiens (human)	multimer/tetramer	qualitative binding	HLA-A*02:01
		http://www.iedb.org/epitope/6435	Linear peptide	CINGVCWTV	9	342	30	8.77193	Positive-High	NS3	Hepacivirus C	Homo sapiens (human)	multimer/tetramer	qualitative binding	HLA-A*02:01
		http://www.iedb.org/epitope/6435	Linear peptide	CINGVCWTV	9	342	30	8.77193	Positive-Low	NS3	Hepacivirus C	Homo sapiens (human)	multimer/tetramer	qualitative binding	HLA-A*02:01
		http://www.iedb.org/epitope/6435	Linear peptide	CINGVCWTV	9	342	30	8.77193	Positive	NS3	Hepacivirus C	Mus musculus HLA-A2 NOD/SCID/HHD	multimer/tetramer	qualitative binding	HLA-A*02:01
		http://www.iedb.org/epitope/6435	Linear peptide	CINGVCWTV	9	342	30	8.77193	Positive	NS3	Hepacivirus C	Mus musculus HLA-A2 NOD/SCID/HHD	ICS	TNFa release	HLA-A*02:01
		http://www.iedb.org/epitope/6435	Linear peptide	CINGVCWTV	9	342	30	8.77193	Negative	NS3	Hepacivirus C	Mus musculus HLA-A2 NOD/SCID/HHD	ICS	IFNg release	HLA-A*02:01
		http://www.iedb.org/epitope/6435	Linear peptide	CINGVCWTV	9	342	30	8.77193	Positive	polyprotein	Hepatitis C virus genotype 1	Homo sapiens (human)	ELISPOT	IFNg release	HLA-A*02:01
		http://www.iedb.org/epitope/6435	Linear peptide	CINGVCWTV	9	342	30	8.77193	Positive	NS3	Hepacivirus C	Mus musculus HLA-A*0201/DRB1*0101	ELISPOT	IFNg release	HLA-A*02:01
		http://www.iedb.org/epitope/6435	Linear peptide	CINGVCWTV	9	342	30	8.77193	Positive	NS3	Hepacivirus C	Mus musculus HLA-A*0201/DRB1*0101	cytometric bead array	IFNg release	HLA-A*02:01
		http://www.iedb.org/epitope/6435	Linear peptide	CINGVCWTV	9	342	30	8.77193	Positive	NS3	Hepacivirus C	Mus musculus HLA-A*0201/DRB1*0101	cytometric bead array	TNFa release	HLA-A*02:01
		http://www.iedb.org/epitope/6435	Linear peptide	CINGVCWTV	9	342	30	8.77193	Negative	NS3	Hepacivirus C	Mus musculus HLA-A*0201/DRB1*0101	cytometric bead array	IL-4 release	HLA-A*02:01
		http://www.iedb.org/epitope/6435	Linear peptide	CINGVCWTV	9	342	30	8.77193	Positive	NS3	Hepacivirus C	Mus musculus HLA-A*0201/DRB1*0101	cytometric bead array	IL-10 release	HLA-A*02:01
		http://www.iedb.org/epitope/6435	Linear peptide	CINGVCWTV	9	342	30	8.77193	Positive	polyprotein	Hepacivirus C	Homo sapiens (human)	multimer/tetramer	qualitative binding	HLA-A2
		http://www.iedb.org/epitope/6435	Linear peptide	CINGVCWTV	9	342	30	8.77193	Positive-High	polyprotein	Hepacivirus C	Homo sapiens (human)	ICS	IFNg release	HLA-A2
		http://www.iedb.org/epitope/6435	Linear peptide	CINGVCWTV	9	342	30	8.77193	Positive-Low	polyprotein	Hepacivirus C	Homo sapiens (human)	ICS	IL-2 release	HLA-A2
		http://www.iedb.org/epitope/6435	Linear peptide	CINGVCWTV	9	342	30	8.77193	Positive	polyprotein	Hepacivirus C	Homo sapiens (human)	ICS	TNFa release	HLA-A2
		http://www.iedb.org/epitope/6435	Linear peptide	CINGVCWTV	9	342	30	8.77193	Positive	polyprotein	Hepacivirus C	Homo sapiens (human)	multimer/tetramer	qualitative binding	HLA-A2
		http://www.iedb.org/epitope/6435	Linear peptide	CINGVCWTV	9	342	30	8.77193	Positive	NS3	Hepacivirus C	Homo sapiens (human)	multimer/tetramer	qualitative binding	HLA-A*02:01
		http://www.iedb.org/epitope/6435	Linear peptide	CINGVCWTV	9	342	30	8.77193	Positive	NS3	Hepacivirus C	Homo sapiens (human)	ICS	IL-17A release	HLA-A*02:01
		http://www.iedb.org/epitope/6435	Linear peptide	CINGVCWTV	9	342	30	8.77193	Positive	NS3	Hepacivirus C	Homo sapiens (human)	ICS	IFNg release	HLA-A*02:01
		http://www.iedb.org/epitope/6435	Linear peptide	CINGVCWTV	9	342	30	8.77193	Positive	NS3	Hepacivirus C	Homo sapiens (human)	ICS	IL-22 release	HLA-A*02:01
		http://www.iedb.org/epitope/6435	Linear peptide	CINGVCWTV	9	342	30	8.77193	Positive	NS3	Hepacivirus C	Homo sapiens (human)	ICS	IL-2 release	HLA-A*02:01
		http://www.iedb.org/epitope/6435	Linear peptide	CINGVCWTV	9	342	30	8.77193	Positive	NS3	Hepacivirus C	Homo sapiens (human)	ICS	IL-4 release	HLA-A*02:01
		http://www.iedb.org/epitope/6435	Linear peptide	CINGVCWTV	9	342	30	8.77193	Positive	polyprotein	Hepacivirus C	Homo sapiens (human)	multimer/tetramer	qualitative binding	HLA-A*02:01
		http://www.iedb.org/epitope/6435	Linear peptide	CINGVCWTV	9	342	30	8.77193	Positive	polyprotein	hepatitis C virus genotype 1a	Homo sapiens (human)	ELISPOT	IFNg release	HLA-A*02:01
		http://www.iedb.org/epitope/6435	Linear peptide	CINGVCWTV	9	342	30	8.77193	Positive	polyprotein	Hepacivirus C	Homo sapiens (human)	multimer/tetramer	qualitative binding	HLA-A*02:01
		http://www.iedb.org/epitope/6435	Linear peptide	CINGVCWTV	9	342	30	8.77193	Positive	polyprotein	Hepacivirus C	Homo sapiens (human)	multimer/tetramer	qualitative binding	HLA-A*02:01
		http://www.iedb.org/epitope/6435	Linear peptide	CINGVCWTV	9	342	30	8.77193	Positive	polyprotein precursor	hepatitis C virus genotype 1a	Homo sapiens (human)	multimer/tetramer	qualitative binding	HLA-A*02:01
		http://www.iedb.org/epitope/6435	Linear peptide	CINGVCWTV	9	342	30	8.77193	Positive	polyprotein precursor	hepatitis C virus genotype 1a	Homo sapiens (human)	ICS	IFNg release	HLA-A*02:01
		http://www.iedb.org/epitope/6435	Linear peptide	CINGVCWTV	9	342	30	8.77193	Positive	polyprotein precursor	hepatitis C virus genotype 1a	Homo sapiens (human)	ICS	CCL4/MIP-1b release	HLA-A*02:01
		http://www.iedb.org/epitope/6435	Linear peptide	CINGVCWTV	9	342	30	8.77193	Positive	polyprotein precursor	hepatitis C virus genotype 1a	Homo sapiens (human)	ICS	TNF release	HLA-A*02:01
		http://www.iedb.org/epitope/6435	Linear peptide	CINGVCWTV	9	342	30	8.77193	Positive	polyprotein precursor	hepatitis C virus genotype 1a	Homo sapiens (human)	ICS	IFNg release	HLA-A*02:01
		http://www.iedb.org/epitope/6435	Linear peptide	CINGVCWTV	9	342	30	8.77193	Positive	polyprotein precursor	hepatitis C virus genotype 1a	Homo sapiens (human)	ICS	CCL4/MIP-1b release	HLA-A*02:01
		http://www.iedb.org/epitope/6435	Linear peptide	CINGVCWTV	9	342	30	8.77193	Positive	polyprotein precursor	hepatitis C virus genotype 1a	Homo sapiens (human)	ICS	IFNg release	HLA-A*02:01
		http://www.iedb.org/epitope/6435	Linear peptide	CINGVCWTV	9	342	30	8.77193	Positive	polyprotein precursor	hepatitis C virus genotype 1a	Homo sapiens (human)	ICS	CCL4/MIP-1b release	HLA-A*02:01
		http://www.iedb.org/epitope/6435	Linear peptide	CINGVCWTV	9	342	30	8.77193	Positive-Low	polyprotein precursor	hepatitis C virus genotype 1a	Homo sapiens (human)	ICS	CCL4/MIP-1b release	HLA-A*02:01
		http://www.iedb.org/epitope/6435	Linear peptide	CINGVCWTV	9	342	30	8.77193	Positive-Low	polyprotein precursor	hepatitis C virus genotype 1a	Homo sapiens (human)	ICS	IFNg release	HLA-A*02:01
		http://www.iedb.org/epitope/6435	Linear peptide	CINGVCWTV	9	342	30	8.77193	Positive-Low	polyprotein precursor	hepatitis C virus genotype 1a	Homo sapiens (human)	ICS	CCL4/MIP-1b release	HLA-A*02:01
		http://www.iedb.org/epitope/6435	Linear peptide	CINGVCWTV	9	342	30	8.77193	Positive-Low	polyprotein precursor	hepatitis C virus genotype 1a	Homo sapiens (human)	ICS	IFNg release	HLA-A*02:01
		http://www.iedb.org/epitope/6435	Linear peptide	CINGVCWTV	9	342	30	8.77193	Positive-Low	polyprotein precursor	hepatitis C virus genotype 1a	Homo sapiens (human)	ICS	CCL4/MIP-1b release	HLA-A*02:01
		http://www.iedb.org/epitope/6435	Linear peptide	CINGVCWTV	9	342	30	8.77193	Positive-Low	polyprotein precursor	hepatitis C virus genotype 1a	Homo sapiens (human)	ICS	IFNg release	HLA-A*02:01
		http://www.iedb.org/epitope/6435	Linear peptide	CINGVCWTV	9	342	30	8.77193	Positive-Low	polyprotein precursor	hepatitis C virus genotype 1a	Homo sapiens (human)	ICS	CCL4/MIP-1b release	HLA-A*02:01
		http://www.iedb.org/epitope/6435	Linear peptide	CINGVCWTV	9	342	30	8.77193	Positive-Low	polyprotein precursor	hepatitis C virus genotype 1a	Homo sapiens (human)	ICS	IFNg release	HLA-A*02:01
		http://www.iedb.org/epitope/6435	Linear peptide	CINGVCWTV	9	342	30	8.77193	Positive-Low	polyprotein precursor	hepatitis C virus genotype 1a	Homo sapiens (human)	ICS	CCL4/MIP-1b release	HLA-A*02:01
		http://www.iedb.org/epitope/6435	Linear peptide	CINGVCWTV	9	342	30	8.77193	Positive-Low	polyprotein precursor	hepatitis C virus genotype 1a	Homo sapiens (human)	ICS	IFNg release	HLA-A*02:01
		http://www.iedb.org/epitope/6435	Linear peptide	CINGVCWTV	9	342	30	8.77193	Positive-Low	polyprotein precursor	hepatitis C virus genotype 1a	Homo sapiens (human)	ICS	CCL4/MIP-1b release	HLA-A*02:01
		http://www.iedb.org/epitope/6435	Linear peptide	CINGVCWTV	9	342	30	8.77193	Positive-Low	polyprotein precursor	hepatitis C virus genotype 1a	Homo sapiens (human)	ICS	IFNg release	HLA-A*02:01
		http://www.iedb.org/epitope/6435	Linear peptide	CINGVCWTV	9	342	30	8.77193	Positive-Low	polyprotein precursor	hepatitis C virus genotype 1a	Homo sapiens (human)	ICS	CCL4/MIP-1b release	HLA-A*02:01
		http://www.iedb.org/epitope/6435	Linear peptide	CINGVCWTV	9	342	30	8.77193	Positive	polyprotein precursor	hepatitis C virus genotype 1a	Homo sapiens (human)	multimer/tetramer	qualitative binding	HLA-A*02:01
		http://www.iedb.org/epitope/6435	Linear peptide	CINGVCWTV	9	342	30	8.77193	Positive	polyprotein precursor	hepatitis C virus genotype 1a	Homo sapiens (human)	multimer/tetramer	qualitative binding	HLA-A*02:01
		http://www.iedb.org/epitope/6435	Linear peptide	CINGVCWTV	9	342	30	8.77193	Positive	polyprotein precursor	hepatitis C virus genotype 1a	Homo sapiens (human)	multimer/tetramer	qualitative binding	HLA-A*02:01
		http://www.iedb.org/epitope/6435	Linear peptide	CINGVCWTV	9	342	30	8.77193	Positive	polyprotein precursor	hepatitis C virus genotype 1a	Homo sapiens (human)	multimer/tetramer	qualitative binding	HLA-A*02:01
		http://www.iedb.org/epitope/6435	Linear peptide	CINGVCWTV	9	342	30	8.77193	Positive	polyprotein precursor	hepatitis C virus genotype 1a	Homo sapiens (human)	multimer/tetramer	qualitative binding	HLA-A*02:01
		http://www.iedb.org/epitope/6435	Linear peptide	CINGVCWTV	9	342	30	8.77193	Positive	polyprotein precursor	hepatitis C virus genotype 1a	Homo sapiens (human)	multimer/tetramer	qualitative binding	HLA-A*02:01
		http://www.iedb.org/epitope/6435	Linear peptide	CINGVCWTV	9	342	30	8.77193	Positive	polyprotein	Hepacivirus C	Homo sapiens (human)	multimer/tetramer	qualitative binding	HLA-A*02:01
		http://www.iedb.org/epitope/6435	Linear peptide	CINGVCWTV	9	342	30	8.77193	Positive	polyprotein	Hepacivirus C	Homo sapiens (human)	in vitro assay	cytotoxicity	HLA-A2
		http://www.iedb.org/epitope/6435	Linear peptide	CINGVCWTV	9	342	30	8.77193	Positive	polyprotein precursor	Hepatitis C virus genotype 1	Homo sapiens (human)	ELISPOT	IFNg release	HLA-A*02:01
		http://www.iedb.org/epitope/6435	Linear peptide	CINGVCWTV	9	342	30	8.77193	Positive-Low	polyprotein precursor	Hepatitis C virus genotype 1	Homo sapiens (human)	multimer/tetramer	qualitative binding	HLA-A*02:01
		http://www.iedb.org/epitope/6435	Linear peptide	CINGVCWTV	9	342	30	8.77193	Positive	NS3 protease/helicase\'	Hepacivirus C	Homo sapiens (human)	ELISA	IFNg release	HLA-A*02:01
		http://www.iedb.org/epitope/6435	Linear peptide	CINGVCWTV	9	342	30	8.77193	Positive	NS3 protease/helicase\'	Hepacivirus C	Homo sapiens (human)	ELISA	IFNg release	HLA-A*02:01
		http://www.iedb.org/epitope/6435	Linear peptide	CINGVCWTV	9	342	30	8.77193	Positive	NS3 protease/helicase\'	Hepacivirus C	Homo sapiens (human)	ELISA	IFNg release	HLA-A*02:01
		http://www.iedb.org/epitope/6435	Linear peptide	CINGVCWTV	9	342	30	8.77193	Negative	NS3 protease/helicase\'	Hepacivirus C	Homo sapiens (human)	ELISA	IFNg release	HLA-A*02:01
		http://www.iedb.org/epitope/6435	Linear peptide	CINGVCWTV	9	342	30	8.77193	Positive-Low	NS3 protease/helicase\'	Hepacivirus C	Homo sapiens (human)	ELISA	IFNg release	HLA-A*02:01
		http://www.iedb.org/epitope/6435	Linear peptide	CINGVCWTV	9	342	30	8.77193	Positive-Low	NS3 protease/helicase\'	Hepacivirus C	Homo sapiens (human)	ELISA	IFNg release	HLA-A*02:01
		http://www.iedb.org/epitope/6435	Linear peptide	CINGVCWTV	9	342	30	8.77193	Positive	NS3 protease/helicase\'	Hepacivirus C	Homo sapiens (human)	ELISA	IFNg release	HLA-A*02:01
		http://www.iedb.org/epitope/6435	Linear peptide	CINGVCWTV	9	342	30	8.77193	Positive	NS3 protease/helicase\'	Hepacivirus C	Homo sapiens (human)	ELISA	IFNg release	HLA-A*02:01
		http://www.iedb.org/epitope/6435	Linear peptide	CINGVCWTV	9	342	30	8.77193	Positive	NS3 protease/helicase\'	Hepacivirus C	Homo sapiens (human)	ELISA	IFNg release	HLA-A*02:01
		http://www.iedb.org/epitope/6435	Linear peptide	CINGVCWTV	9	342	30	8.77193	Positive	NS3 protease/helicase\'	Hepacivirus C	Homo sapiens (human)	ELISA	IL-2 release	HLA-A*02:01
		http://www.iedb.org/epitope/6435	Linear peptide	CINGVCWTV	9	342	30	8.77193	Positive	NS3 protease/helicase\'	Hepacivirus C	Homo sapiens (human)	ELISA	IL-2 release	HLA-A*02:01
		http://www.iedb.org/epitope/6435	Linear peptide	CINGVCWTV	9	342	30	8.77193	Positive	NS3 protease/helicase\'	Hepacivirus C	Homo sapiens (human)	ELISA	IL-2 release	HLA-A*02:01
		http://www.iedb.org/epitope/6435	Linear peptide	CINGVCWTV	9	342	30	8.77193	Negative	NS3 protease/helicase\'	Hepacivirus C	Homo sapiens (human)	ELISA	IL-2 release	HLA-A*02:01
		http://www.iedb.org/epitope/6435	Linear peptide	CINGVCWTV	9	342	30	8.77193	Negative	NS3 protease/helicase\'	Hepacivirus C	Homo sapiens (human)	ELISA	IL-2 release	HLA-A*02:01
		http://www.iedb.org/epitope/6435	Linear peptide	CINGVCWTV	9	342	30	8.77193	Positive-Low	NS3 protease/helicase\'	Hepacivirus C	Homo sapiens (human)	ELISA	IL-2 release	HLA-A*02:01
		http://www.iedb.org/epitope/6435	Linear peptide	CINGVCWTV	9	342	30	8.77193	Positive	NS3 protease/helicase\'	Hepacivirus C	Homo sapiens (human)	ELISA	IL-2 release	HLA-A*02:01
		http://www.iedb.org/epitope/6435	Linear peptide	CINGVCWTV	9	342	30	8.77193	Positive	NS3 protease/helicase\'	Hepacivirus C	Homo sapiens (human)	ELISA	IL-2 release	HLA-A*02:01
		http://www.iedb.org/epitope/6435	Linear peptide	CINGVCWTV	9	342	30	8.77193	Positive	NS3 protease/helicase\'	Hepacivirus C	Homo sapiens (human)	ELISA	IL-2 release	HLA-A*02:01
		http://www.iedb.org/epitope/6435	Linear peptide	CINGVCWTV	9	342	30	8.77193	Positive	polyprotein precursor	Hepacivirus C	Homo sapiens (human)	multimer/tetramer	qualitative binding	HLA-A*02:01
		http://www.iedb.org/epitope/6435	Linear peptide	CINGVCWTV	9	342	30	8.77193	Positive	polyprotein precursor	Hepacivirus C	Homo sapiens (human)	multimer/tetramer	qualitative binding	HLA-A*02:01
		http://www.iedb.org/epitope/6435	Linear peptide	CINGVCWTV	9	342	30	8.77193	Negative	polyprotein precursor	Hepacivirus C	Homo sapiens (human)	multimer/tetramer	qualitative binding	HLA-A*02:01
		http://www.iedb.org/epitope/6435	Linear peptide	CINGVCWTV	9	342	30	8.77193	Negative	polyprotein precursor	Hepacivirus C	Homo sapiens (human)	multimer/tetramer	qualitative binding	HLA-A*02:01
		http://www.iedb.org/epitope/6435	Linear peptide	CINGVCWTV	9	342	30	8.77193	Positive	polyprotein precursor	Hepacivirus C	Homo sapiens (human)	ICS	IFNg release	HLA-A*02:01
		http://www.iedb.org/epitope/6435	Linear peptide	CINGVCWTV	9	342	30	8.77193	Positive	polyprotein precursor	Hepacivirus C	Homo sapiens (human)	ICS	TNFa release	HLA-A*02:01
		http://www.iedb.org/epitope/6435	Linear peptide	CINGVCWTV	9	342	30	8.77193	Positive	polyprotein precursor	Hepacivirus C	Homo sapiens (human)	ICS	IFNg release	HLA-A*02:01
		http://www.iedb.org/epitope/6435	Linear peptide	CINGVCWTV	9	342	30	8.77193	Positive	polyprotein precursor	Hepacivirus C	Homo sapiens (human)	ICS	TNFa release	HLA-A*02:01
		http://www.iedb.org/epitope/6435	Linear peptide	CINGVCWTV	9	342	30	8.77193	Positive	polyprotein precursor	Hepatitis C virus genotype 1	Macaca mulatta (Rhesus monkey)	ELISPOT	IFNg release
		http://www.iedb.org/epitope/6435	Linear peptide	CINGVCWTV	9	342	30	8.77193	Positive	NS3 protease	Hepacivirus C	Mus musculus (mouse)	ELISA	IFNg release	HLA-A*02:01
		http://www.iedb.org/epitope/6435	Linear peptide	CINGVCWTV	9	342	30	8.77193	Positive	NS3 protease	Hepacivirus C	Mus musculus (mouse)	ELISA	IL-2 release	HLA-A*02:01
		http://www.iedb.org/epitope/6435	Linear peptide	CINGVCWTV	9	342	30	8.77193	Positive	NS3 protease	Hepacivirus C	Mus musculus (mouse)	ELISA	TNFa release	HLA-A*02:01
		http://www.iedb.org/epitope/6435	Linear peptide	CINGVCWTV	9	342	30	8.77193	Positive	polyprotein	Hepacivirus C	Homo sapiens (human)	ELISPOT	IFNg release	HLA-A2
		http://www.iedb.org/epitope/6435	Linear peptide	CINGVCWTV	9	342	30	8.77193	Positive	NS3	Hepacivirus C	Homo sapiens (human)	multimer/tetramer	qualitative binding	HLA-A*02:01
		http://www.iedb.org/epitope/6435	Linear peptide	CINGVCWTV	9	342	30	8.77193	Positive	polyprotein	Hepacivirus C	Homo sapiens (human)	multimer/tetramer	qualitative binding	HLA-A*02:01
		http://www.iedb.org/epitope/6435	Linear peptide	CINGVCWTV	9	342	30	8.77193	Positive	polyprotein	Hepacivirus C	Homo sapiens (human)	ICS	TNFa release	HLA-A*02:01
		http://www.iedb.org/epitope/6435	Linear peptide	CINGVCWTV	9	342	30	8.77193	Positive	polyprotein	Hepacivirus C	Homo sapiens (human)	ICS	IFNg release	HLA-A*02:01
		http://www.iedb.org/epitope/6435	Linear peptide	CINGVCWTV	9	342	30	8.77193	Positive	polyprotein	Hepacivirus C	Homo sapiens (human)	ICS	IL-2 release	HLA-A*02:01
		http://www.iedb.org/epitope/6435	Linear peptide	CINGVCWTV	9	342	30	8.77193	Negative	polyprotein	Hepatitis C virus genotype 1	Homo sapiens (human)	ICS	IFNg release	HLA-A2
		http://www.iedb.org/epitope/6435	Linear peptide	CINGVCWTV	9	342	30	8.77193	Negative	polyprotein	Hepatitis C virus genotype 1	Homo sapiens (human)	ICS	IFNg release	HLA-A2
		http://www.iedb.org/epitope/6435	Linear peptide	CINGVCWTV	9	342	30	8.77193	Positive	NS3	Hepacivirus C	Homo sapiens (human)	multimer/tetramer	qualitative binding	HLA-A2
		http://www.iedb.org/epitope/6435	Linear peptide	CINGVCWTV	9	342	30	8.77193	Positive	polyprotein precursor	Hepacivirus C	Homo sapiens (human)	multimer/tetramer	qualitative binding	HLA-A2
		http://www.iedb.org/epitope/6435	Linear peptide	CINGVCWTV	9	342	30	8.77193	Positive	polyprotein precursor	Hepacivirus C	Homo sapiens (human)	intracellular staining	perforin release	HLA-A2
		http://www.iedb.org/epitope/6435	Linear peptide	CINGVCWTV	9	342	30	8.77193	Positive	NS3	Hepacivirus C	Homo sapiens (human)	ICS	IFNg release	HLA-A2
		http://www.iedb.org/epitope/6435	Linear peptide	CINGVCWTV	9	342	30	8.77193	Positive	polyprotein precursor	Hepacivirus C	Homo sapiens (human)	multimer/tetramer	qualitative binding	HLA-A2
		http://www.iedb.org/epitope/6435	Linear peptide	CINGVCWTV	9	342	30	8.77193	Positive	polyprotein precursor	Hepacivirus C	Homo sapiens (human)	in vitro assay	proliferation	HLA-A2
		http://www.iedb.org/epitope/6435	Linear peptide	CINGVCWTV	9	342	30	8.77193	Positive	polyprotein	Hepacivirus C	Homo sapiens (human)	multimer/tetramer	qualitative binding	HLA-A*02:01
		http://www.iedb.org/epitope/6435	Linear peptide	CINGVCWTV	9	342	30	8.77193	Positive-Low	polyprotein	Hepacivirus C	Homo sapiens (human)	multimer/tetramer	qualitative binding	HLA-A2
		http://www.iedb.org/epitope/6435	Linear peptide	CINGVCWTV	9	342	30	8.77193	Positive	polyprotein	Hepatitis C virus subtype 1b	Homo sapiens (human)	multimer/tetramer	qualitative binding	HLA-A*02:01
		http://www.iedb.org/epitope/6435	Linear peptide	CINGVCWTV	9	342	30	8.77193	Positive	polyprotein	Hepatitis C virus subtype 1b	Homo sapiens (human)	biological activity	proliferation	HLA-A*02:01
		http://www.iedb.org/epitope/6435	Linear peptide	CINGVCWTV	9	342	30	8.77193	Positive	polyprotein precursor	Hepacivirus C	Homo sapiens (human)	multimer/tetramer	qualitative binding	HLA-A*02:01
		http://www.iedb.org/epitope/6435	Linear peptide	CINGVCWTV	9	342	30	8.77193	Positive	polyprotein precursor	Hepacivirus C	Homo sapiens (human)	ELISPOT	IFNg release	HLA-A*02:01
		http://www.iedb.org/epitope/6435	Linear peptide	CINGVCWTV	9	342	30	8.77193	Positive	polyprotein precursor	Hepacivirus C	Homo sapiens (human)	biological activity	degranulation	HLA-A*02:01
		http://www.iedb.org/epitope/6435	Linear peptide	CINGVCWTV	9	342	30	8.77193	Positive	polyprotein precursor	Hepacivirus C	Homo sapiens (human)	ICS	IL-2 release	HLA-A*02:01
		http://www.iedb.org/epitope/6435	Linear peptide	CINGVCWTV	9	342	30	8.77193	Positive	polyprotein precursor	Hepacivirus C	Homo sapiens (human)	ICS	TNFa release	HLA-A*02:01
		http://www.iedb.org/epitope/6435	Linear peptide	CINGVCWTV	9	342	30	8.77193	Positive-Low	polyprotein precursor	Hepacivirus C	Homo sapiens (human)	multimer/tetramer	qualitative binding	HLA-A*02:01
		http://www.iedb.org/epitope/6435	Linear peptide	CINGVCWTV	9	342	30	8.77193	Positive	polyprotein [Hepatitis C virus subtype 1a]	Hepacivirus C	Homo sapiens (human)	multimer/tetramer	qualitative binding	HLA-A*02:01
		http://www.iedb.org/epitope/6435	Linear peptide	CINGVCWTV	9	342	30	8.77193	Positive	polyprotein [Hepatitis C virus subtype 1a]	Hepacivirus C	Homo sapiens (human)	ICS	IFNg release	HLA-A*02:01
		http://www.iedb.org/epitope/6435	Linear peptide	CINGVCWTV	9	342	30	8.77193	Positive	polyprotein [Hepatitis C virus subtype 1a]	Hepacivirus C	Homo sapiens (human)	multimer/tetramer	qualitative binding	HLA-A*02:01
		http://www.iedb.org/epitope/6435	Linear peptide	CINGVCWTV	9	342	30	8.77193	Positive-Low	Genome polyprotein	Hepatitis C virus (isolate 1)	human (Homo sapiens)	purified MHC/competitive/radioactivity	dissociation constant KD (~IC50)	HLA-A*02:01
		http://www.iedb.org/epitope/6435	Linear peptide	CINGVCWTV	9	342	30	8.77193	Positive-Low	Genome polyprotein	Hepatitis C virus (isolate 1)	human (Homo sapiens)	purified MHC/competitive/radioactivity	dissociation constant KD (~IC50)	HLA-A*68:02
		http://www.iedb.org/epitope/6435	Linear peptide	CINGVCWTV	9	342	30	8.77193	Positive-Low	Genome polyprotein	Hepatitis C virus (isolate 1)	human (Homo sapiens)	purified MHC/competitive/radioactivity	dissociation constant KD (~IC50)	HLA-A*02:06
		http://www.iedb.org/epitope/6435	Linear peptide	CINGVCWTV	9	342	30	8.77193	Negative	Genome polyprotein	Hepatitis C virus (isolate 1)	human (Homo sapiens)	purified MHC/competitive/radioactivity	dissociation constant KD (~IC50)	HLA-A*02:03
		http://www.iedb.org/epitope/6435	Linear peptide	CINGVCWTV	9	342	30	8.77193	Positive-Low	Genome polyprotein	Hepatitis C virus (isolate 1)	human (Homo sapiens)	purified MHC/competitive/radioactivity	dissociation constant KD (~IC50)	HLA-A*02:02
		http://www.iedb.org/epitope/6435	Linear peptide	CINGVCWTV	9	342	30	8.77193	Positive	polyprotein	Hepacivirus C	human (Homo sapiens)	cellular MHC/direct/fluorescence	qualitative binding	HLA-A2
		http://www.iedb.org/epitope/6435	Linear peptide	CINGVCWTV	9	342	30	8.77193	Negative	polyprotein	hepatitis C virus genotype 1a	human (Homo sapiens)	purified MHC/competitive/radioactivity	qualitative binding	HLA-A*02:01
		http://www.iedb.org/epitope/6435	Linear peptide	CINGVCWTV	9	342	30	8.77193	Positive-Intermediate	polyprotein	hepatitis C virus genotype 1a	human (Homo sapiens)	purified MHC/competitive/radioactivity	dissociation constant KD (~IC50)	HLA-A*02:01
		http://www.iedb.org/epitope/6435	Linear peptide	CINGVCWTV	9	342	30	8.77193	Positive-High	NS3 protease/helicase'	Hepacivirus C	human (Homo sapiens)	cellular MHC/direct/fluorescence	half life	HLA-A*02:01
		http://www.iedb.org/epitope/6435	Linear peptide	CINGVCWTV	9	342	30	8.77193	Positive	polyprotein	Hepacivirus C	human (Homo sapiens)	cellular MHC/direct/fluorescence	qualitative binding	HLA-A2
		http://www.iedb.org/epitope/6435	Linear peptide	CINGVCWTV	9	342	30	8.77193	Positive-Low	polyprotein	Hepacivirus C	human (Homo sapiens)	purified MHC/competitive/fluorescence	half maximal inhibitory concentration (IC50)	HLA-A*02:01
		http://www.iedb.org/epitope/6435	Linear peptide	CINGVCWTV	9	342	30	8.77193	Positive-Intermediate	polyprotein	hepatitis C virus genotype 1a	human (Homo sapiens)	purified MHC/competitive/radioactivity	half maximal inhibitory concentration (IC50)	HLA-A*02:01
		http://www.iedb.org/epitope/6435	Linear peptide	CINGVCWTV	9	342	30	8.77193	Positive-Intermediate	polyprotein	Hepatitis C virus genotype 1	human (Homo sapiens)	purified MHC/competitive/fluorescence	half maximal inhibitory concentration (IC50)	HLA-A*02:01
		http://www.iedb.org/epitope/6435	Linear peptide	CINGVCWTV	9	342	30	8.77193	Positive	NS3	Hepacivirus C	human (Homo sapiens)	cellular MHC/direct/fluorescence	half life	HLA-A*02:01
		http://www.iedb.org/epitope/6435	Linear peptide	CINGVCWTV	9	342	30	8.77193	Positive	polyprotein	Hepacivirus C	human (Homo sapiens)	x-ray crystallography	3D structure	HLA-A*02:01
		http://www.iedb.org/epitope/6590	Linear peptide	CLIRLKPTL	9	2	1	50	Negative	Genome polyprotein	Hepatitis C virus (isolate Japanese)	Mus musculus HLA-A2.1 Tg H2-I null	ELISPOT	IFNg release	HLA-A*02:01
		http://www.iedb.org/epitope/6590	Linear peptide	CLIRLKPTL	9	2	1	50	Positive	Genome polyprotein	Hepatitis C virus (isolate JK049)	Homo sapiens (human)	3H-thymidine	proliferation	HLA class II
		http://www.iedb.org/epitope/7116	Linear peptide	CTCGSSDLY	9	8	1	12.5	Positive	Genome polyprotein	Hepacivirus C	Pan troglodytes (chimpanzee)	51 chromium	cytotoxicity	Patr-B*09:01
		http://www.iedb.org/epitope/7116	Linear peptide	CTCGSSDLY	9	8	1	12.5	Positive	Genome polyprotein	Hepacivirus C	Pan troglodytes (chimpanzee)	ELISPOT	IFNg release	Patr-B*09:01
		http://www.iedb.org/epitope/7116	Linear peptide	CTCGSSDLY	9	8	1	12.5	Positive	NS3	Hepatitis C virus (isolate H77)	Homo sapiens (human)	ICS	IFNg release	HLA-A1
		http://www.iedb.org/epitope/7116	Linear peptide	CTCGSSDLY	9	8	1	12.5	Negative	polyprotein	hepatitis C virus genotype 1a	Homo sapiens (human)	ELISPOT	IFNg release	HLA-A*01:01
		http://www.iedb.org/epitope/7116	Linear peptide	CTCGSSDLY	9	8	1	12.5	Positive-Intermediate	Genome polyprotein	Hepacivirus C	human (Homo sapiens)	purified MHC/competitive/radioactivity	half maximal inhibitory concentration (IC50)	HLA-A*01:01
		http://www.iedb.org/epitope/7116	Linear peptide	CTCGSSDLY	9	8	1	12.5	Positive-Intermediate	Genome polyprotein	Hepatitis C virus (isolate Japanese)	human (Homo sapiens)	purified MHC/competitive/radioactivity	half maximal inhibitory concentration (IC50)	HLA-A*01:01
		http://www.iedb.org/epitope/7116	Linear peptide	CTCGSSDLY	9	8	1	12.5	Positive-Low	Genome polyprotein	Hepatitis C virus (isolate 6a33)	rhesus macaque (Macaca mulatta)	purified MHC/competitive/radioactivity	dissociation constant KD (~IC50)	Mamu-A1*002:01
		http://www.iedb.org/epitope/7116	Linear peptide	CTCGSSDLY	9	8	1	12.5	Positive-Intermediate	polyprotein	hepatitis C virus genotype 1a	human (Homo sapiens)	purified MHC/competitive/radioactivity	half maximal inhibitory concentration (IC50)	HLA-A*01:01
		http://www.iedb.org/epitope/7190	Linear peptide	CTPLPAPNY	9	1	0	0	Positive-High	Genome polyprotein	Hepatitis C virus (isolate 1)	rhesus macaque (Macaca mulatta)	purified MHC/competitive/radioactivity	dissociation constant KD (~IC50)	Mamu-A1*001:01
		http://www.iedb.org/epitope/7350	Linear peptide	CYDAGCAWY	9	1	0	0	Positive-Low	Genome polyprotein	Hepatitis C virus (isolate Japanese)	human (Homo sapiens)	purified MHC/competitive/radioactivity	dissociation constant KD (~IC50)	HLA-A*01:01
		http://www.iedb.org/epitope/7436	Linear peptide	CYSIEPLDL	9	3	1	33.3333	Positive	Genome polyprotein	Hepacivirus C	Homo sapiens (human)	multimer/tetramer	qualitative binding	HLA-A*24:02
		http://www.iedb.org/epitope/7436	Linear peptide	CYSIEPLDL	9	3	1	33.3333	Positive	Genome polyprotein	Hepacivirus C	Homo sapiens (human)	ELISPOT	IFNg release	HLA-A*24:02
		http://www.iedb.org/epitope/7436	Linear peptide	CYSIEPLDL	9	3	1	33.3333	Negative	Genome polyprotein	Hepacivirus C	Homo sapiens (human)	ELISPOT	IFNg release	HLA class I
		http://www.iedb.org/epitope/9033	Linear peptide	DLCGSVFLV	9	12	4	33.3333	Negative	HCV-1	Hepatitis C virus (isolate H)	Mus musculus C57BL/6 HLA-A2 Tg	51 chromium	cytotoxicity	HLA-A*02:01
		http://www.iedb.org/epitope/9033	Linear peptide	DLCGSVFLV	9	12	4	33.3333	Negative	HCV-1	Hepatitis C virus (isolate H)	Homo sapiens (human)	51 chromium	cytotoxicity	HLA-A*02:01
		http://www.iedb.org/epitope/9033	Linear peptide	DLCGSVFLV	9	12	4	33.3333	Positive	Genome polyprotein	Hepatitis C virus (isolate 1)	Homo sapiens (human)	3H-thymidine	proliferation	HLA class II
		http://www.iedb.org/epitope/9033	Linear peptide	DLCGSVFLV	9	12	4	33.3333	Positive	polyprotein	Hepatitis C virus genotype 1	Homo sapiens (human)	ELISPOT	IFNg release	HLA-A*02:01
		http://www.iedb.org/epitope/9033	Linear peptide	DLCGSVFLV	9	12	4	33.3333	Positive	E1	Hepacivirus C	Mus musculus HLA-A*0201/DRB1*0101	ELISPOT	IFNg release	HLA-A*02:01
		http://www.iedb.org/epitope/9033	Linear peptide	DLCGSVFLV	9	12	4	33.3333	Positive	E1	Hepacivirus C	Mus musculus HLA-A*0201/DRB1*0101	cytometric bead array	IFNg release	HLA-A*02:01
		http://www.iedb.org/epitope/9033	Linear peptide	DLCGSVFLV	9	12	4	33.3333	Positive	E1	Hepacivirus C	Mus musculus HLA-A*0201/DRB1*0101	cytometric bead array	TNFa release	HLA-A*02:01
		http://www.iedb.org/epitope/9033	Linear peptide	DLCGSVFLV	9	12	4	33.3333	Negative	E1	Hepacivirus C	Mus musculus HLA-A*0201/DRB1*0101	cytometric bead array	IL-4 release	HLA-A*02:01
		http://www.iedb.org/epitope/9033	Linear peptide	DLCGSVFLV	9	12	4	33.3333	Negative	E1	Hepacivirus C	Mus musculus HLA-A*0201/DRB1*0101	cytometric bead array	IL-10 release	HLA-A*02:01
		http://www.iedb.org/epitope/9033	Linear peptide	DLCGSVFLV	9	12	4	33.3333	Positive	polyprotein	Hepacivirus C	Homo sapiens (human)	ELISPOT	IFNg release	HLA-A2
		http://www.iedb.org/epitope/9033	Linear peptide	DLCGSVFLV	9	12	4	33.3333	Positive	polyprotein	Hepacivirus C	human (Homo sapiens)	cellular MHC/direct/fluorescence	qualitative binding	HLA-A2
		http://www.iedb.org/epitope/9033	Linear peptide	DLCGSVFLV	9	12	4	33.3333	Positive-High	polyprotein	Hepatitis C virus genotype 1	human (Homo sapiens)	purified MHC/competitive/fluorescence	half maximal inhibitory concentration (IC50)	HLA-A*02:01
		http://www.iedb.org/epitope/9203	Linear peptide	DLMGYIPLV	9	100	24	24	Positive	Genome polyprotein	hepatitis C virus genotype 1a	Mus musculus HLA-A*0201/Db-human b2m Tg (HHD)	51 chromium	cytotoxicity	HLA-A*02:01
		http://www.iedb.org/epitope/9203	Linear peptide	DLMGYIPLV	9	100	24	24	Positive	Genome polyprotein	Hepatitis C virus subtype 1b	Homo sapiens (human)	ELISA	IFNg release	HLA-A2
		http://www.iedb.org/epitope/9203	Linear peptide	DLMGYIPLV	9	100	24	24	Positive	Genome polyprotein	Hepatitis C virus subtype 1b	Homo sapiens (human)	51 chromium	cytotoxicity	HLA-A2
		http://www.iedb.org/epitope/9203	Linear peptide	DLMGYIPLV	9	100	24	24	Positive	HCV-1	Hepatitis C virus (isolate H)	Mus musculus C57BL/6 HLA-A2 Tg	51 chromium	cytotoxicity	HLA-A*02:01
		http://www.iedb.org/epitope/9203	Linear peptide	DLMGYIPLV	9	100	24	24	Positive	polyprotein	Hepatitis C virus (isolate H77)	Homo sapiens (human)	multimer/tetramer	qualitative binding	HLA-A2
		http://www.iedb.org/epitope/9203	Linear peptide	DLMGYIPLV	9	100	24	24	Negative	polyprotein	Hepatitis C virus (isolate H77)	Homo sapiens (human)	ICS	IFNg release	HLA class I
		http://www.iedb.org/epitope/9203	Linear peptide	DLMGYIPLV	9	100	24	24	Negative	Genome polyprotein	Hepatitis C virus (isolate Taiwan)	Homo sapiens (human)	51 chromium	cytotoxicity	HLA-A2
		http://www.iedb.org/epitope/9203	Linear peptide	DLMGYIPLV	9	100	24	24	Positive	polyprotein	Hepacivirus C	Homo sapiens (human)	multimer/tetramer	qualitative binding	HLA-A2
		http://www.iedb.org/epitope/9203	Linear peptide	DLMGYIPLV	9	100	24	24	Positive	polyprotein	Hepacivirus C	Homo sapiens (human)	51 chromium	cytotoxicity	HLA-A2
		http://www.iedb.org/epitope/9203	Linear peptide	DLMGYIPLV	9	100	24	24	Positive	polyprotein	Hepacivirus C	Homo sapiens (human)	ICS	IFNg release	HLA-A2
		http://www.iedb.org/epitope/9203	Linear peptide	DLMGYIPLV	9	100	24	24	Negative	polyprotein	Hepacivirus C	Homo sapiens (human)	biological activity	proliferation	HLA-A2
		http://www.iedb.org/epitope/9203	Linear peptide	DLMGYIPLV	9	100	24	24	Positive	HCV-1	Hepacivirus C	Homo sapiens (human)	multimer/tetramer	qualitative binding	HLA-A2
		http://www.iedb.org/epitope/9203	Linear peptide	DLMGYIPLV	9	100	24	24	Positive	Genome polyprotein	Hepatitis C virus (isolate H)	Homo sapiens	51 chromium	cytotoxicity	HLA-A2
		http://www.iedb.org/epitope/9203	Linear peptide	DLMGYIPLV	9	100	24	24	Positive	HCV-1	Hepatitis C virus (isolate H)	Mus musculus C57BL/6 HLA-A2 Tg	51 chromium	cytotoxicity	HLA-A*02:01
		http://www.iedb.org/epitope/9203	Linear peptide	DLMGYIPLV	9	100	24	24	Positive	HCV-1	Hepatitis C virus (isolate H)	Homo sapiens (human)	51 chromium	cytotoxicity	HLA-A*02:01
		http://www.iedb.org/epitope/9203	Linear peptide	DLMGYIPLV	9	100	24	24	Positive	Polyprotein	Hepacivirus C	Mus musculus HLA-A*0201/Db-human b2m Tg (HHD)	51 chromium	cytotoxicity	HLA-A*02:01
		http://www.iedb.org/epitope/9203	Linear peptide	DLMGYIPLV	9	100	24	24	Positive	Polyprotein	Hepacivirus C	Mus musculus HLA-A*0201/Db-human b2m Tg (HHD)	ICS	IFNg release	HLA-A*02:01
		http://www.iedb.org/epitope/9203	Linear peptide	DLMGYIPLV	9	100	24	24	Positive	core protein	Hepacivirus C	Homo sapiens (human)	51 chromium	cytotoxicity	HLA-A*02:01
		http://www.iedb.org/epitope/9203	Linear peptide	DLMGYIPLV	9	100	24	24	Positive	structural protein	Hepacivirus C	Homo sapiens (human)	51 chromium	cytotoxicity	HLA-A*02:01
		http://www.iedb.org/epitope/9203	Linear peptide	DLMGYIPLV	9	100	24	24	Positive	structural protein	Hepacivirus C	Homo sapiens (human)	51 chromium	cytotoxicity	HLA-A*02:01
		http://www.iedb.org/epitope/9203	Linear peptide	DLMGYIPLV	9	100	24	24	Negative	core protein	Hepacivirus C	Homo sapiens (human)	51 chromium	cytotoxicity	HLA-A*02:01
		http://www.iedb.org/epitope/9203	Linear peptide	DLMGYIPLV	9	100	24	24	Positive	polyprotein	Hepacivirus C	Homo sapiens	51 chromium	cytotoxicity	HLA-A*02:01
		http://www.iedb.org/epitope/9203	Linear peptide	DLMGYIPLV	9	100	24	24	Positive	polyprotein	Hepacivirus C	Homo sapiens (human)	51 chromium	cytotoxicity	HLA-A2
		http://www.iedb.org/epitope/9203	Linear peptide	DLMGYIPLV	9	100	24	24	Positive	polyprotein	Hepacivirus C	Homo sapiens (human)	51 chromium	cytotoxicity	HLA-A2
		http://www.iedb.org/epitope/9203	Linear peptide	DLMGYIPLV	9	100	24	24	Positive	polyprotein	Hepacivirus C	Homo sapiens (human)	51 chromium	cytotoxicity	HLA-A2
		http://www.iedb.org/epitope/9203	Linear peptide	DLMGYIPLV	9	100	24	24	Positive	polyprotein	Hepacivirus C	Homo sapiens (human)	ICS	IFNg release	HLA-A2
		http://www.iedb.org/epitope/9203	Linear peptide	DLMGYIPLV	9	100	24	24	Positive	polyprotein	Hepacivirus C	Homo sapiens (human)	51 chromium	cytotoxicity	HLA-A2
		http://www.iedb.org/epitope/9203	Linear peptide	DLMGYIPLV	9	100	24	24	Negative	polyprotein	Hepacivirus C	Homo sapiens (human)	ICS	IL-4 release	HLA-A2
		http://www.iedb.org/epitope/9203	Linear peptide	DLMGYIPLV	9	100	24	24	Negative	polyprotein	Hepacivirus C	Homo sapiens (human)	51 chromium	cytotoxicity	HLA-A2
		http://www.iedb.org/epitope/9203	Linear peptide	DLMGYIPLV	9	100	24	24	Positive	polyprotein	Hepacivirus C	Homo sapiens (human)	ELISPOT	IFNg release	HLA-A2
		http://www.iedb.org/epitope/9203	Linear peptide	DLMGYIPLV	9	100	24	24	Positive	Genome polyprotein	Hepatitis C virus (isolate BK)	Homo sapiens (human)	3H-thymidine	proliferation	HLA class II
		http://www.iedb.org/epitope/9203	Linear peptide	DLMGYIPLV	9	100	24	24	Positive	polyprotein	Hepacivirus C	Homo sapiens (human)	51 chromium	cytotoxicity	HLA-A*02:01
		http://www.iedb.org/epitope/9203	Linear peptide	DLMGYIPLV	9	100	24	24	Positive	Genome polyprotein	Hepacivirus C	Homo sapiens (human)	51 chromium	cytotoxicity	HLA-A*02:01
		http://www.iedb.org/epitope/9203	Linear peptide	DLMGYIPLV	9	100	24	24	Positive	Genome polyprotein	Hepacivirus C	Mus musculus HLA-A*0201/Kb Tg	51 chromium	cytotoxicity	HLA-A*02:01
		http://www.iedb.org/epitope/9203	Linear peptide	DLMGYIPLV	9	100	24	24	Positive	Genome polyprotein	Hepacivirus C	Homo sapiens (human)	51 chromium	cytotoxicity	HLA-A*02:01
		http://www.iedb.org/epitope/9203	Linear peptide	DLMGYIPLV	9	100	24	24	Positive	polyprotein	Hepatitis C virus subtype 1b	Mus musculus HLA-A*0201/Db-human b2m Tg (HHD)	ELISPOT	IFNg release	HLA-A*02:01
		http://www.iedb.org/epitope/9203	Linear peptide	DLMGYIPLV	9	100	24	24	Positive	polyprotein	Hepatitis C virus subtype 1b	Mus musculus HLA-A*0201/Db-human b2m Tg (HHD)	ELISPOT	IFNg release	HLA-A*02:01
		http://www.iedb.org/epitope/9203	Linear peptide	DLMGYIPLV	9	100	24	24	Positive	polyprotein	Hepatitis C virus subtype 1b	Mus musculus HLA-A*0201/Db-human b2m Tg (HHD)	51 chromium	cytotoxicity	HLA-A*02:01
		http://www.iedb.org/epitope/9203	Linear peptide	DLMGYIPLV	9	100	24	24	Positive	polyprotein	Hepatitis C virus subtype 1b	Mus musculus HLA-A*0201/Db-human b2m Tg (HHD)	51 chromium	cytotoxicity	HLA-A*02:01
		http://www.iedb.org/epitope/9203	Linear peptide	DLMGYIPLV	9	100	24	24	Negative	HCV-1	hepatitis C virus genotype 1a	Homo sapiens Caucasian	multimer/tetramer	qualitative binding	HLA-A2
		http://www.iedb.org/epitope/9203	Linear peptide	DLMGYIPLV	9	100	24	24	Positive	Genome polyprotein	Hepatitis C virus (isolate 1)	Homo sapiens (human)	51 chromium	cytotoxicity	HLA-A*02:01
		http://www.iedb.org/epitope/9203	Linear peptide	DLMGYIPLV	9	100	24	24	Positive	Genome polyprotein	Hepatitis C virus (isolate 1)	Homo sapiens (human)	51 chromium	cytotoxicity	HLA-A*02:01
		http://www.iedb.org/epitope/9203	Linear peptide	DLMGYIPLV	9	100	24	24	Negative	Genome polyprotein	Hepatitis C virus (isolate 1)	Homo sapiens (human)	ELISPOT	IFNg release	HLA-A2
		http://www.iedb.org/epitope/9203	Linear peptide	DLMGYIPLV	9	100	24	24	Negative	Genome polyprotein	Hepatitis C virus (isolate 1)	Homo sapiens (human)	ELISPOT	IFNg release
		http://www.iedb.org/epitope/9203	Linear peptide	DLMGYIPLV	9	100	24	24	Positive	polyprotein	Hepacivirus C	Homo sapiens (human)	ELISPOT	IFNg release	HLA-A2
		http://www.iedb.org/epitope/9203	Linear peptide	DLMGYIPLV	9	100	24	24	Negative	polyprotein	hepatitis C virus genotype 1a	Homo sapiens (human)	ELISPOT	IFNg release	HLA-A2
		http://www.iedb.org/epitope/9203	Linear peptide	DLMGYIPLV	9	100	24	24	Negative	core protein	Hepacivirus C	Mus musculus HLA-A*0201/Db-human b2m Tg (HHD)	ICS	IFNg release	HLA-A*02:01
		http://www.iedb.org/epitope/9203	Linear peptide	DLMGYIPLV	9	100	24	24	Positive	core protein	Hepacivirus C	Mus musculus HLA-A*0201/Db-human b2m Tg (HHD)	51 chromium	cytotoxicity	HLA-A*02:01
		http://www.iedb.org/epitope/9203	Linear peptide	DLMGYIPLV	9	100	24	24	Positive	Genome polyprotein	hepatitis C virus genotype 1a	Mus musculus HLA-A*0201/Db-human b2m Tg (HHD)	in vivo assay	pathogen burden after challenge	HLA-A*02:01
		http://www.iedb.org/epitope/9203	Linear peptide	DLMGYIPLV	9	100	24	24	Positive	Genome polyprotein	hepatitis C virus genotype 1a	Mus musculus HLA-A*0201/Db-human b2m Tg (HHD)	ELISPOT	IFNg release	HLA-A*02:01
		http://www.iedb.org/epitope/9203	Linear peptide	DLMGYIPLV	9	100	24	24	Positive	polyprotein	hepatitis C virus genotype 1a	Homo sapiens (human)	51 chromium	cytotoxicity	HLA-A*02:01
		http://www.iedb.org/epitope/9203	Linear peptide	DLMGYIPLV	9	100	24	24	Positive	polyprotein	hepatitis C virus genotype 1a	Homo sapiens (human)	ELISPOT	TNF release	HLA-A*02:01
		http://www.iedb.org/epitope/9203	Linear peptide	DLMGYIPLV	9	100	24	24	Negative	HCV-1	hepatitis C virus genotype 1a	Homo sapiens (human)	multimer/tetramer	qualitative binding	HLA-A2
		http://www.iedb.org/epitope/9203	Linear peptide	DLMGYIPLV	9	100	24	24	Negative	HCV-1	hepatitis C virus genotype 1a	Homo sapiens (human)	multimer/tetramer	qualitative binding	HLA-A2
		http://www.iedb.org/epitope/9203	Linear peptide	DLMGYIPLV	9	100	24	24	Positive	HCV-1	Hepacivirus C	Mus musculus BALB/c	in vitro assay	cytotoxicity	H2-d class I
		http://www.iedb.org/epitope/9203	Linear peptide	DLMGYIPLV	9	100	24	24	Positive	polyprotein	Hepacivirus C	Mus musculus HLA-A2/Kb Tg	51 chromium	cytotoxicity	HLA-A*02:01
		http://www.iedb.org/epitope/9203	Linear peptide	DLMGYIPLV	9	100	24	24	Positive	polyprotein	Hepacivirus C	Mus musculus C57BL/6 HLA-A2/Kb Tg	51 chromium	cytotoxicity	HLA-A*02:01
		http://www.iedb.org/epitope/9203	Linear peptide	DLMGYIPLV	9	100	24	24	Positive	polyprotein	Hepacivirus C	Mus musculus C57BL/6 HLA-A2/Kb Tg	ELISA	IFNg release	HLA-A*02:01
		http://www.iedb.org/epitope/9203	Linear peptide	DLMGYIPLV	9	100	24	24	Positive	polyprotein	Hepacivirus C	Mus musculus C57BL/6 HLA-A2/Kb Tg	ELISA	IFNg release	HLA-A*02:01
		http://www.iedb.org/epitope/9203	Linear peptide	DLMGYIPLV	9	100	24	24	Positive	polyprotein	Hepacivirus C	Mus musculus C57BL/6 HLA-A2/Kb Tg	51 chromium	cytotoxicity	HLA-A*02:01
		http://www.iedb.org/epitope/9203	Linear peptide	DLMGYIPLV	9	100	24	24	Positive	polyprotein	Hepacivirus C	Homo sapiens (human)	ELISPOT	IFNg release	HLA-A2
		http://www.iedb.org/epitope/9203	Linear peptide	DLMGYIPLV	9	100	24	24	Negative	polyprotein	Hepacivirus C	Homo sapiens Caucasian	ELISPOT	IFNg release	HLA class I
		http://www.iedb.org/epitope/9203	Linear peptide	DLMGYIPLV	9	100	24	24	Negative	polyprotein	Hepacivirus C	Homo sapiens Caucasian	ELISPOT	IFNg release	HLA class I
		http://www.iedb.org/epitope/9203	Linear peptide	DLMGYIPLV	9	100	24	24	Positive	polyprotein	Hepacivirus C	Homo sapiens (human)	multimer/tetramer	qualitative binding	HLA-A*02:01
		http://www.iedb.org/epitope/9203	Linear peptide	DLMGYIPLV	9	100	24	24	Negative	polyprotein	Hepacivirus C	Homo sapiens (human)	multimer/tetramer	qualitative binding	HLA-A*02:01
		http://www.iedb.org/epitope/9203	Linear peptide	DLMGYIPLV	9	100	24	24	Negative	core protein	Hepacivirus C	Homo sapiens (human)	ICS	IFNg release	HLA class I
		http://www.iedb.org/epitope/9203	Linear peptide	DLMGYIPLV	9	100	24	24	Negative	polyprotein	Hepacivirus C	Homo sapiens (human)	ELISPOT	IFNg release	HLA-A*02:01
		http://www.iedb.org/epitope/9203	Linear peptide	DLMGYIPLV	9	100	24	24	Negative	polyprotein	Hepacivirus C	Homo sapiens (human)	ELISPOT	IFNg release	HLA-A*02:01
		http://www.iedb.org/epitope/9203	Linear peptide	DLMGYIPLV	9	100	24	24	Positive	polyprotein	hepatitis C virus genotype 1a	Homo sapiens (human)	ELISPOT	IFNg release	HLA-A*02:01
		http://www.iedb.org/epitope/9203	Linear peptide	DLMGYIPLV	9	100	24	24	Positive	polyprotein	Hepatitis C virus genotype 1	Homo sapiens (human)	ELISPOT	IFNg release	HLA-A*02:01
		http://www.iedb.org/epitope/9203	Linear peptide	DLMGYIPLV	9	100	24	24	Positive	core protein	Hepacivirus C	Mus musculus HLA-A*0201/DRB1*0101	ELISPOT	IFNg release	HLA-A*02:01
		http://www.iedb.org/epitope/9203	Linear peptide	DLMGYIPLV	9	100	24	24	Positive	core protein	Hepacivirus C	Mus musculus HLA-A*0201/DRB1*0101	cytometric bead array	IFNg release	HLA-A*02:01
		http://www.iedb.org/epitope/9203	Linear peptide	DLMGYIPLV	9	100	24	24	Positive	core protein	Hepacivirus C	Mus musculus HLA-A*0201/DRB1*0101	cytometric bead array	TNFa release	HLA-A*02:01
		http://www.iedb.org/epitope/9203	Linear peptide	DLMGYIPLV	9	100	24	24	Negative	core protein	Hepacivirus C	Mus musculus HLA-A*0201/DRB1*0101	cytometric bead array	IL-4 release	HLA-A*02:01
		http://www.iedb.org/epitope/9203	Linear peptide	DLMGYIPLV	9	100	24	24	Negative	core protein	Hepacivirus C	Mus musculus HLA-A*0201/DRB1*0101	cytometric bead array	IL-10 release	HLA-A*02:01
		http://www.iedb.org/epitope/9203	Linear peptide	DLMGYIPLV	9	100	24	24	Negative	polyprotein	Hepacivirus C	Mus musculus HLA-A2 Tg	ELISPOT	IFNg release	HLA-A2
		http://www.iedb.org/epitope/9203	Linear peptide	DLMGYIPLV	9	100	24	24	Negative	polyprotein	Hepacivirus C	Mus musculus HLA-A2 Tg	multimer/tetramer	qualitative binding	HLA-A2
		http://www.iedb.org/epitope/9203	Linear peptide	DLMGYIPLV	9	100	24	24	Positive	polyprotein	Hepacivirus C	Homo sapiens (human)	ELISPOT	IFNg release	HLA-A2
		http://www.iedb.org/epitope/9203	Linear peptide	DLMGYIPLV	9	100	24	24	Positive-Low	polyprotein	Hepacivirus C	Homo sapiens (human)	multimer/tetramer	qualitative binding	HLA-A2
		http://www.iedb.org/epitope/9203	Linear peptide	DLMGYIPLV	9	100	24	24	Positive	polyprotein	Hepacivirus C	Homo sapiens (human)	multimer/tetramer	qualitative binding	HLA-A*02:01
		http://www.iedb.org/epitope/9203	Linear peptide	DLMGYIPLV	9	100	24	24	Negative	polyprotein, partial [Hepatitis C virus subtype 1b]	Hepatitis C virus (isolate H77)	Mus musculus HLA-A2 Tg	ELISPOT	IFNg release	HLA-A*02:01
		http://www.iedb.org/epitope/9203	Linear peptide	DLMGYIPLV	9	100	24	24	Positive-Intermediate	Genome polyprotein	Hepatitis C virus (isolate H)	human (Homo sapiens)	purified MHC/competitive/radioactivity	half maximal inhibitory concentration (IC50)	HLA-A*02:01
		http://www.iedb.org/epitope/9203	Linear peptide	DLMGYIPLV	9	100	24	24	Positive-Intermediate	Genome polyprotein	Hepacivirus C	human (Homo sapiens)	purified MHC/competitive/radioactivity	half maximal inhibitory concentration (IC50)	HLA-A*02:01
		http://www.iedb.org/epitope/9203	Linear peptide	DLMGYIPLV	9	100	24	24	Positive	polyprotein	Hepacivirus C	human (Homo sapiens)	purified MHC/competitive/radioactivity	dissociation constant KD (~IC50)	HLA-A*02:01
		http://www.iedb.org/epitope/9203	Linear peptide	DLMGYIPLV	9	100	24	24	Positive-Intermediate	polyprotein	Hepacivirus C	human (Homo sapiens)	purified MHC/competitive/radioactivity	dissociation constant KD (~IC50)	HLA-A*02:01
		http://www.iedb.org/epitope/9203	Linear peptide	DLMGYIPLV	9	100	24	24	Positive-Low	polyprotein	Hepacivirus C	human (Homo sapiens)	purified MHC/competitive/radioactivity	dissociation constant KD (~IC50)	HLA-A*02:02
		http://www.iedb.org/epitope/9203	Linear peptide	DLMGYIPLV	9	100	24	24	Positive-Intermediate	polyprotein	Hepacivirus C	human (Homo sapiens)	purified MHC/competitive/radioactivity	dissociation constant KD (~IC50)	HLA-A*02:03
		http://www.iedb.org/epitope/9203	Linear peptide	DLMGYIPLV	9	100	24	24	Positive-Intermediate	polyprotein	Hepacivirus C	human (Homo sapiens)	purified MHC/competitive/radioactivity	dissociation constant KD (~IC50)	HLA-A*02:06
		http://www.iedb.org/epitope/9203	Linear peptide	DLMGYIPLV	9	100	24	24	Positive-High	polyprotein	Hepacivirus C	human (Homo sapiens)	purified MHC/competitive/radioactivity	dissociation constant KD (~IC50)	HLA-A*68:02
		http://www.iedb.org/epitope/9203	Linear peptide	DLMGYIPLV	9	100	24	24	Positive	polyprotein	Hepacivirus C	human (Homo sapiens)	cellular MHC/direct/fluorescence	qualitative binding	HLA-A2
		http://www.iedb.org/epitope/9203	Linear peptide	DLMGYIPLV	9	100	24	24	Positive	polyprotein	Hepacivirus C	human (Homo sapiens)	cellular MHC/direct/fluorescence	qualitative binding	HLA-A2
		http://www.iedb.org/epitope/9203	Linear peptide	DLMGYIPLV	9	100	24	24	Positive	polyprotein	Hepacivirus C	human (Homo sapiens)	cellular MHC/direct/fluorescence	qualitative binding	HLA-A*02:01
		http://www.iedb.org/epitope/9203	Linear peptide	DLMGYIPLV	9	100	24	24	Positive	polyprotein	Hepatitis C virus subtype 1b	human (Homo sapiens)	purified MHC/competitive/radioactivity	qualitative binding	HLA-A*02:01
		http://www.iedb.org/epitope/9203	Linear peptide	DLMGYIPLV	9	100	24	24	Positive-Intermediate	Genome polyprotein	Hepatitis C virus (isolate 1)	human (Homo sapiens)	purified MHC/competitive/radioactivity	half maximal inhibitory concentration (IC50)	HLA-A*02:01
		http://www.iedb.org/epitope/9203	Linear peptide	DLMGYIPLV	9	100	24	24	Positive-High	core protein	Hepacivirus C	human (Homo sapiens)	cellular MHC/direct/fluorescence	half life	HLA-A*02:01
		http://www.iedb.org/epitope/9203	Linear peptide	DLMGYIPLV	9	100	24	24	Positive	polyprotein	hepatitis C virus genotype 1a	human (Homo sapiens)	cellular MHC/direct/fluorescence	qualitative binding	HLA-A*02:01
		http://www.iedb.org/epitope/9203	Linear peptide	DLMGYIPLV	9	100	24	24	Positive-High	polyprotein	Hepacivirus C	human (Homo sapiens)	purified MHC/competitive/fluorescence	dissociation constant KD	HLA-A*02:01
		http://www.iedb.org/epitope/9203	Linear peptide	DLMGYIPLV	9	100	24	24	Positive-Intermediate	polyprotein	hepatitis C virus genotype 1a	human (Homo sapiens)	purified MHC/competitive/radioactivity	half maximal inhibitory concentration (IC50)	HLA-A*02:01
		http://www.iedb.org/epitope/9203	Linear peptide	DLMGYIPLV	9	100	24	24	Positive-High	polyprotein	Hepatitis C virus genotype 1	human (Homo sapiens)	purified MHC/competitive/fluorescence	half maximal inhibitory concentration (IC50)	HLA-A*02:01
		http://www.iedb.org/epitope/9203	Linear peptide	DLMGYIPLV	9	100	24	24	Positive-Intermediate	polyprotein	Hepacivirus C	human (Homo sapiens)	purified MHC/direct/radioactivity	half life	HLA-A*02:01
		http://www.iedb.org/epitope/9746	Linear peptide	DPRRRSRNL	9	12	4	33.3333	Positive	Genome polyprotein	Hepatitis C virus genotype 1	Homo sapiens (human)	ELISPOT	IFNg release	HLA-B7
		http://www.iedb.org/epitope/9746	Linear peptide	DPRRRSRNL	9	12	4	33.3333	Positive	core protein	Hepacivirus C	Homo sapiens (human)	51 chromium	cytotoxicity	HLA-B7
		http://www.iedb.org/epitope/9746	Linear peptide	DPRRRSRNL	9	12	4	33.3333	Positive	polyprotein	Hepacivirus C	Pan troglodytes (chimpanzee)	ELISPOT	IFNg release
		http://www.iedb.org/epitope/9746	Linear peptide	DPRRRSRNL	9	12	4	33.3333	Positive	polyprotein	Hepatitis C virus (isolate H77)	Homo sapiens (human)	ELISPOT	IFNg release	HLA-B7
		http://www.iedb.org/epitope/9746	Linear peptide	DPRRRSRNL	9	12	4	33.3333	Positive	Genome polyprotein	Hepatitis C virus (isolate 1)	Homo sapiens (human)	ELISPOT	IFNg release
		http://www.iedb.org/epitope/9746	Linear peptide	DPRRRSRNL	9	12	4	33.3333	Negative	polyprotein	hepatitis C virus genotype 1a	Homo sapiens (human)	ELISPOT	IFNg release	HLA-B7
		http://www.iedb.org/epitope/9746	Linear peptide	DPRRRSRNL	9	12	4	33.3333	Positive	Genome polyprotein	Hepacivirus C	Homo sapiens (human)	51 chromium	cytotoxicity	HLA-B7
		http://www.iedb.org/epitope/9746	Linear peptide	DPRRRSRNL	9	12	4	33.3333	Positive	HCV-1	Hepacivirus C	Homo sapiens (human)	ELISPOT	IFNg release	HLA-B7
		http://www.iedb.org/epitope/9746	Linear peptide	DPRRRSRNL	9	12	4	33.3333	Negative	core protein	Hepacivirus C	Homo sapiens (human)	ICS	IFNg release	HLA class I
		http://www.iedb.org/epitope/9746	Linear peptide	DPRRRSRNL	9	12	4	33.3333	Positive	E1 and E2/NS1 envelope glycoprotein	Hepacivirus C	Homo sapiens (human)	in vitro assay	cytotoxicity	HLA-B*07:02
		http://www.iedb.org/epitope/9746	Linear peptide	DPRRRSRNL	9	12	4	33.3333	Negative	polyprotein	Hepatitis C virus genotype 1	Homo sapiens (human)	ICS	IFNg release	HLA-B7
		http://www.iedb.org/epitope/9746	Linear peptide	DPRRRSRNL	9	12	4	33.3333	Negative	polyprotein	Hepatitis C virus genotype 1	Homo sapiens (human)	ICS	IFNg release	HLA-B7
		http://www.iedb.org/epitope/10763	Linear peptide	DVVCCSMSY	9	10	2	20	Positive	polyprotein	hepatitis C virus genotype 1a	Homo sapiens (human)	ICS	IFNg release	HLA-A26
		http://www.iedb.org/epitope/10763	Linear peptide	DVVCCSMSY	9	10	2	20	Positive	polyprotein	hepatitis C virus genotype 1a	Homo sapiens (human)	ICS	IFNg release	HLA-A26
		http://www.iedb.org/epitope/10763	Linear peptide	DVVCCSMSY	9	10	2	20	Positive	polyprotein	Hepatitis C virus subtype 1b	Homo sapiens (human)	ICS	IFNg release	HLA-A26
		http://www.iedb.org/epitope/10763	Linear peptide	DVVCCSMSY	9	10	2	20	Positive	polyprotein	Hepatitis C virus subtype 1b	Homo sapiens (human)	ICS	IFNg release	HLA-A26
		http://www.iedb.org/epitope/10763	Linear peptide	DVVCCSMSY	9	10	2	20	Positive	nonstructural protein	Hepatitis C virus (isolate H77)	Homo sapiens (human)	ICS	IFNg release	HLA-A26
		http://www.iedb.org/epitope/10763	Linear peptide	DVVCCSMSY	9	10	2	20	Negative	polyprotein	hepatitis C virus genotype 1a	Homo sapiens (human)	ELISPOT	IFNg release	HLA-A*26:01
		http://www.iedb.org/epitope/10763	Linear peptide	DVVCCSMSY	9	10	2	20	Negative	polyprotein	Hepacivirus C	Homo sapiens (human)	ICS	IFNg release	HLA-B*27:05
		http://www.iedb.org/epitope/10763	Linear peptide	DVVCCSMSY	9	10	2	20	Positive	polyprotein	hepatitis C virus genotype 1a	human (Homo sapiens)	purified MHC/competitive/radioactivity	half maximal inhibitory concentration (IC50)	HLA-A26
		http://www.iedb.org/epitope/10763	Linear peptide	DVVCCSMSY	9	10	2	20	Positive	polyprotein	Hepatitis C virus subtype 1b	human (Homo sapiens)	purified MHC/competitive/radioactivity	half maximal inhibitory concentration (IC50)	HLA-A26
		http://www.iedb.org/epitope/10763	Linear peptide	DVVCCSMSY	9	10	2	20	Positive-High	polyprotein	hepatitis C virus genotype 1a	human (Homo sapiens)	purified MHC/competitive/radioactivity	half maximal inhibitory concentration (IC50)	HLA-A*26:01
		http://www.iedb.org/epitope/10939	Linear peptide	DYPYRLWHY	9	13	2	15.3846	Positive	polyprotein	hepatitis C virus genotype 1a	Homo sapiens (human)	ELISPOT	IFNg release	HLA-Cw7
		http://www.iedb.org/epitope/10939	Linear peptide	DYPYRLWHY	9	13	2	15.3846	Positive	polyprotein	Hepacivirus C	Homo sapiens (human)	ELISPOT	IFNg release
		http://www.iedb.org/epitope/10939	Linear peptide	DYPYRLWHY	9	13	2	15.3846	Positive	polyprotein	Hepacivirus C	Homo sapiens (human)	ELISPOT	IFNg release	HLA-Cw7
		http://www.iedb.org/epitope/10939	Linear peptide	DYPYRLWHY	9	13	2	15.3846	Positive	polyprotein	Hepacivirus C	Homo sapiens (human)	51 chromium	cytotoxicity	HLA-Cw7
		http://www.iedb.org/epitope/10939	Linear peptide	DYPYRLWHY	9	13	2	15.3846	Positive	E2 protein	Hepatitis C virus (isolate H77)	Homo sapiens (human)	ICS	IFNg release	HLA-Cw7
		http://www.iedb.org/epitope/10939	Linear peptide	DYPYRLWHY	9	13	2	15.3846	Positive-High	polyprotein	Hepacivirus C	Homo sapiens (human)	ELISPOT	IFNg release	HLA-Class I, allele undetermined
		http://www.iedb.org/epitope/10939	Linear peptide	DYPYRLWHY	9	13	2	15.3846	Positive	polyprotein	Hepacivirus C	Homo sapiens (human)	ELISPOT	IFNg release	HLA-Class I, allele undetermined
		http://www.iedb.org/epitope/10939	Linear peptide	DYPYRLWHY	9	13	2	15.3846	Positive	polyprotein	Hepacivirus C	Homo sapiens (human)	ELISPOT	IFNg release	HLA-Class I, allele undetermined
		http://www.iedb.org/epitope/10939	Linear peptide	DYPYRLWHY	9	13	2	15.3846	Positive	polyprotein	Hepacivirus C	Homo sapiens (human)	ELISPOT	IFNg release	HLA-Class I, allele undetermined
		http://www.iedb.org/epitope/10939	Linear peptide	DYPYRLWHY	9	13	2	15.3846	Positive	polyprotein	Hepacivirus C	Homo sapiens (human)	ELISPOT	IFNg release	HLA-Class I, allele undetermined
		http://www.iedb.org/epitope/10939	Linear peptide	DYPYRLWHY	9	13	2	15.3846	Positive	polyprotein	Hepacivirus C	Homo sapiens (human)	ELISPOT	IFNg release	HLA-Class I, allele undetermined
		http://www.iedb.org/epitope/10939	Linear peptide	DYPYRLWHY	9	13	2	15.3846	Negative	polyprotein, partial [Hepatitis C virus subtype 1a]	Hepatitis C virus genotype 1	Homo sapiens (human)	ICS	IFNg release	HLA-C*07:01
		http://www.iedb.org/epitope/10939	Linear peptide	DYPYRLWHY	9	13	2	15.3846	Negative	polyprotein, partial [Hepatitis C virus subtype 1a]	Hepatitis C virus genotype 1	Homo sapiens (human)	ICS	IFNg release	HLA-C*07:01
		http://www.iedb.org/epitope/12926	Linear peptide	ELAAKLVAL	9	7	3	42.8571	Positive	polyprotein	Hepatitis C virus (isolate H77)	Homo sapiens (human)	51 chromium	cytotoxicity	HLA-B8
		http://www.iedb.org/epitope/12926	Linear peptide	ELAAKLVAL	9	7	3	42.8571	Positive	polyprotein	Hepatitis C virus (isolate H77)	Homo sapiens (human)	51 chromium	cytotoxicity	HLA-B8
		http://www.iedb.org/epitope/12926	Linear peptide	ELAAKLVAL	9	7	3	42.8571	Positive	polyprotein	Hepatitis C virus (isolate H77)	Homo sapiens (human)	51 chromium	cytotoxicity	HLA-B8
		http://www.iedb.org/epitope/12926	Linear peptide	ELAAKLVAL	9	7	3	42.8571	Positive	polyprotein	Hepacivirus C	Homo sapiens (human)	ELISPOT	IFNg release	HLA-B8
		http://www.iedb.org/epitope/12926	Linear peptide	ELAAKLVAL	9	7	3	42.8571	Negative	polyprotein	Hepatitis C virus genotype 1	Homo sapiens (human)	ICS	IFNg release	HLA-B8
		http://www.iedb.org/epitope/12926	Linear peptide	ELAAKLVAL	9	7	3	42.8571	Negative	polyprotein	Hepatitis C virus genotype 1	Homo sapiens (human)	ICS	IFNg release	HLA-B8
		http://www.iedb.org/epitope/12926	Linear peptide	ELAAKLVAL	9	7	3	42.8571	Negative	polyprotein	Hepacivirus C	Homo sapiens (human)	ICS	IFNg release	HLA-B*08:01
		http://www.iedb.org/epitope/13091	Linear peptide	ELIEANLLW	9	7	4	57.1429	Positive	polyprotein precursor	Hepacivirus C	Homo sapiens (human)	ELISPOT	IFNg release	HLA-A*02:01
		http://www.iedb.org/epitope/13091	Linear peptide	ELIEANLLW	9	7	4	57.1429	Positive	polyprotein precursor	Hepacivirus C	Homo sapiens (human)	51 chromium	cytotoxicity	HLA-A*02:01
		http://www.iedb.org/epitope/13091	Linear peptide	ELIEANLLW	9	7	4	57.1429	Positive	polyprotein	Hepatitis C virus (isolate H77)	Homo sapiens (human)	ELISPOT	IFNg release	HLA-A25
		http://www.iedb.org/epitope/13091	Linear peptide	ELIEANLLW	9	7	4	57.1429	Negative	HCV-1	hepatitis C virus genotype 1a	Homo sapiens (human)	ELISPOT	IFNg release
		http://www.iedb.org/epitope/13091	Linear peptide	ELIEANLLW	9	7	4	57.1429	Negative	NS5A protein	Hepacivirus C	Homo sapiens (human)	ICS	IFNg release	HLA class I
		http://www.iedb.org/epitope/13091	Linear peptide	ELIEANLLW	9	7	4	57.1429	Negative	NS5A protein, partial [Hepatitis C virus subtype 1b]	Hepatitis C virus genotype 1	Homo sapiens (human)	ICS	IFNg release	HLA-A25
		http://www.iedb.org/epitope/13091	Linear peptide	ELIEANLLW	9	7	4	57.1429	Negative	NS5A protein, partial [Hepatitis C virus subtype 1b]	Hepatitis C virus genotype 1	Homo sapiens (human)	ICS	IFNg release	HLA-A25
		http://www.iedb.org/epitope/13638	Linear peptide	EPEPDVAVL	9	8	0	0	Positive	Genome polyprotein	Hepacivirus C	Homo sapiens (human)	51 chromium	cytotoxicity	HLA-B*35:01
		http://www.iedb.org/epitope/13638	Linear peptide	EPEPDVAVL	9	8	0	0	Positive	polyprotein	Hepatitis C virus (isolate H77)	Homo sapiens (human)	ELISPOT	IFNg release	HLA-B35
		http://www.iedb.org/epitope/13638	Linear peptide	EPEPDVAVL	9	8	0	0	Positive	polyprotein	Hepacivirus C	Homo sapiens (human)	ELISPOT	IFNg release
		http://www.iedb.org/epitope/13638	Linear peptide	EPEPDVAVL	9	8	0	0	Positive	polyprotein	Hepatitis C virus (isolate H77)	Homo sapiens (human)	ELISPOT	IFNg release	HLA-B35
		http://www.iedb.org/epitope/13638	Linear peptide	EPEPDVAVL	9	8	0	0	Positive	NS5A protein	Hepatitis C virus (isolate H77)	Homo sapiens (human)	ICS	IFNg release	HLA-B35
		http://www.iedb.org/epitope/13638	Linear peptide	EPEPDVAVL	9	8	0	0	Positive	NS5A protein, partial	Hepatitis C virus genotype 1	Homo sapiens (human)	ICS	IFNg release	HLA-B35
		http://www.iedb.org/epitope/13638	Linear peptide	EPEPDVAVL	9	8	0	0	Positive	NS5A protein, partial	Hepatitis C virus genotype 1	Homo sapiens (human)	ICS	IFNg release	HLA-B35
		http://www.iedb.org/epitope/13638	Linear peptide	EPEPDVAVL	9	8	0	0	Positive	Genome polyprotein	Hepacivirus C	human (Homo sapiens)	cellular MHC/direct/fluorescence	qualitative binding	HLA-B*35:01
		http://www.iedb.org/epitope/14691	Linear peptide	EVFCVQPEK	9	3	2	66.6667	Negative	polyprotein	Hepacivirus C	Homo sapiens (human)	ELISPOT	IFNg release	HLA-A*03:01
		http://www.iedb.org/epitope/14691	Linear peptide	EVFCVQPEK	9	3	2	66.6667	Negative	polyprotein	Hepacivirus C	Homo sapiens (human)	multimer/tetramer	qualitative binding	HLA-A*03:01
		http://www.iedb.org/epitope/14691	Linear peptide	EVFCVQPEK	9	3	2	66.6667	Positive-Intermediate	Genome polyprotein	Hepacivirus C	human (Homo sapiens)	purified MHC/competitive/radioactivity	half maximal inhibitory concentration (IC50)	HLA-A*11:01
		http://www.iedb.org/epitope/14727	Linear peptide	EVIKGGRHL	9	4	2	50	Negative	polyprotein	hepatitis C virus genotype 1a	Homo sapiens (human)	ICS	IFNg release	HLA-A26
		http://www.iedb.org/epitope/14727	Linear peptide	EVIKGGRHL	9	4	2	50	Positive	polyprotein	hepatitis C virus genotype 1a	Homo sapiens (human)	ICS	IFNg release	HLA-A26
		http://www.iedb.org/epitope/14727	Linear peptide	EVIKGGRHL	9	4	2	50	Negative	polyprotein	Hepacivirus C	Homo sapiens (human)	ICS	IFNg release	HLA-A*26:01
		http://www.iedb.org/epitope/14727	Linear peptide	EVIKGGRHL	9	4	2	50	Positive	polyprotein	hepatitis C virus genotype 1a	human (Homo sapiens)	purified MHC/competitive/radioactivity	half maximal inhibitory concentration (IC50)	HLA-A26
		http://www.iedb.org/epitope/14847	Linear peptide	EVPSTEDLV	9	1	0	0	Positive-Low	Genome polyprotein	Hepatitis C virus (isolate 1)	rhesus macaque (Macaca mulatta)	purified MHC/competitive/radioactivity	dissociation constant KD (~IC50)	Mamu-A1*001:01
		http://www.iedb.org/epitope/14902	Linear peptide	EVVTSTWVL	9	7	4	57.1429	Positive	Genome polyprotein	hepatitis C virus genotype 1a	Homo sapiens (human)	ICS	IFNg release	HLA-A26
		http://www.iedb.org/epitope/14902	Linear peptide	EVVTSTWVL	9	7	4	57.1429	Negative	Genome polyprotein	hepatitis C virus genotype 1a	Homo sapiens (human)	ICS	IFNg release	HLA-A26
		http://www.iedb.org/epitope/14902	Linear peptide	EVVTSTWVL	9	7	4	57.1429	Negative	polyprotein	Hepatitis C virus subtype 1b	Homo sapiens (human)	ICS	IFNg release	HLA-A26
		http://www.iedb.org/epitope/14902	Linear peptide	EVVTSTWVL	9	7	4	57.1429	Negative	polyprotein	Hepatitis C virus subtype 1b	Homo sapiens (human)	ICS	IFNg release	HLA-A26
		http://www.iedb.org/epitope/14902	Linear peptide	EVVTSTWVL	9	7	4	57.1429	Negative	polyprotein	Hepacivirus C	Homo sapiens (human)	ICS	IFNg release	HLA-A*26:01
		http://www.iedb.org/epitope/14902	Linear peptide	EVVTSTWVL	9	7	4	57.1429	Positive	Genome polyprotein	hepatitis C virus genotype 1a	human (Homo sapiens)	purified MHC/competitive/radioactivity	half maximal inhibitory concentration (IC50)	HLA-A26
		http://www.iedb.org/epitope/14902	Linear peptide	EVVTSTWVL	9	7	4	57.1429	Positive	polyprotein	Hepatitis C virus subtype 1b	human (Homo sapiens)	purified MHC/competitive/radioactivity	half maximal inhibitory concentration (IC50)	HLA-A26
		http://www.iedb.org/epitope/15251	Linear peptide	FAPPCKPLL	9	1	0	0	Positive-High	Genome polyprotein	Hepatitis C virus (isolate 1)	rhesus macaque (Macaca mulatta)	purified MHC/competitive/radioactivity	dissociation constant KD (~IC50)	Mamu-A1*001:01
		http://www.iedb.org/epitope/15257	Linear peptide	FAPTLWARM	9	1	0	0	Positive-High	Genome polyprotein	Hepatitis C virus (isolate 1)	rhesus macaque (Macaca mulatta)	purified MHC/competitive/radioactivity	dissociation constant KD (~IC50)	Mamu-A1*001:01
		http://www.iedb.org/epitope/16029	Linear peptide	FGPLWILQA	9	1	0	0	Positive-Low	Genome polyprotein	Hepatitis C virus (isolate 1)	rhesus macaque (Macaca mulatta)	purified MHC/competitive/radioactivity	dissociation constant KD (~IC50)	Mamu-A1*001:01
		http://www.iedb.org/epitope/16301	Linear peptide	FISGIQYLA	9	7	2	28.5714	Negative	Genome polyprotein	Hepatitis C virus (isolate Taiwan)	Homo sapiens (human)	51 chromium	cytotoxicity	HLA-A2
		http://www.iedb.org/epitope/16301	Linear peptide	FISGIQYLA	9	7	2	28.5714	Positive-Intermediate	polyprotein	Hepacivirus C	human (Homo sapiens)	purified MHC/competitive/radioactivity	half maximal inhibitory concentration (IC50)	HLA-A*02:01
		http://www.iedb.org/epitope/16301	Linear peptide	FISGIQYLA	9	7	2	28.5714	Positive-High	polyprotein	Hepacivirus C	human (Homo sapiens)	purified MHC/competitive/radioactivity	half maximal inhibitory concentration (IC50)	HLA-A*02:02
		http://www.iedb.org/epitope/16301	Linear peptide	FISGIQYLA	9	7	2	28.5714	Positive-Low	polyprotein	Hepacivirus C	human (Homo sapiens)	purified MHC/competitive/radioactivity	half maximal inhibitory concentration (IC50)	HLA-A*02:03
		http://www.iedb.org/epitope/16301	Linear peptide	FISGIQYLA	9	7	2	28.5714	Positive-Low	polyprotein	Hepacivirus C	human (Homo sapiens)	purified MHC/competitive/radioactivity	half maximal inhibitory concentration (IC50)	HLA-A*02:06
		http://www.iedb.org/epitope/16301	Linear peptide	FISGIQYLA	9	7	2	28.5714	Positive-High	polyprotein	Hepacivirus C	human (Homo sapiens)	purified MHC/competitive/radioactivity	half maximal inhibitory concentration (IC50)	HLA-A*68:02
		http://www.iedb.org/epitope/16301	Linear peptide	FISGIQYLA	9	7	2	28.5714	Negative	polyprotein	Hepatitis C virus genotype 1	human (Homo sapiens)	purified MHC/competitive/fluorescence	half maximal inhibitory concentration (IC50)	HLA-A*02:01
		http://www.iedb.org/epitope/16706	Linear peptide	FLLALLSCL	9	9	3	33.3333	Negative	Genome polyprotein	Hepatitis C virus (isolate Taiwan)	Homo sapiens (human)	51 chromium	cytotoxicity	HLA-A2
		http://www.iedb.org/epitope/16706	Linear peptide	FLLALLSCL	9	9	3	33.3333	Positive	structural protein	Hepacivirus C	Homo sapiens (human)	51 chromium	cytotoxicity	HLA-A*02:01
		http://www.iedb.org/epitope/16706	Linear peptide	FLLALLSCL	9	9	3	33.3333	Positive	structural protein	Hepacivirus C	Homo sapiens (human)	51 chromium	cytotoxicity	HLA-A*02:01
		http://www.iedb.org/epitope/16706	Linear peptide	FLLALLSCL	9	9	3	33.3333	Negative	Genome polyprotein	Hepatitis C virus (isolate 1)	Homo sapiens (human)	ELISPOT	IFNg release
		http://www.iedb.org/epitope/16706	Linear peptide	FLLALLSCL	9	9	3	33.3333	Positive-High	polyprotein	Hepacivirus C	human (Homo sapiens)	purified MHC/competitive/radioactivity	half maximal inhibitory concentration (IC50)	HLA-A*02:01
		http://www.iedb.org/epitope/16706	Linear peptide	FLLALLSCL	9	9	3	33.3333	Positive-High	polyprotein	Hepacivirus C	human (Homo sapiens)	purified MHC/competitive/radioactivity	half maximal inhibitory concentration (IC50)	HLA-A*02:02
		http://www.iedb.org/epitope/16706	Linear peptide	FLLALLSCL	9	9	3	33.3333	Positive-High	polyprotein	Hepacivirus C	human (Homo sapiens)	purified MHC/competitive/radioactivity	half maximal inhibitory concentration (IC50)	HLA-A*02:03
		http://www.iedb.org/epitope/16706	Linear peptide	FLLALLSCL	9	9	3	33.3333	Positive-High	polyprotein	Hepacivirus C	human (Homo sapiens)	purified MHC/competitive/radioactivity	half maximal inhibitory concentration (IC50)	HLA-A*02:06
		http://www.iedb.org/epitope/16706	Linear peptide	FLLALLSCL	9	9	3	33.3333	Negative	polyprotein	Hepacivirus C	human (Homo sapiens)	cellular MHC/competitive/fluorescence	half maximal inhibitory concentration (IC50)	HLA-A*68:02
		http://www.iedb.org/epitope/16725	Linear peptide	FLLLADARV	9	46	12	26.087	Negative	HCV-1	Hepatitis C virus (isolate H)	Mus musculus C57BL/6 HLA-A2 Tg	51 chromium	cytotoxicity	HLA-A*02:01
		http://www.iedb.org/epitope/16725	Linear peptide	FLLLADARV	9	46	12	26.087	Negative	HCV-1	Hepatitis C virus (isolate H)	Homo sapiens (human)	51 chromium	cytotoxicity	HLA-A*02:01
		http://www.iedb.org/epitope/16725	Linear peptide	FLLLADARV	9	46	12	26.087	Positive	polyprotein	Hepacivirus C	Homo sapiens (human)	51 chromium	cytotoxicity	HLA-A2
		http://www.iedb.org/epitope/16725	Linear peptide	FLLLADARV	9	46	12	26.087	Positive	polyprotein	Hepacivirus C	Homo sapiens (human)	ELISPOT	IFNg release	HLA-A2
		http://www.iedb.org/epitope/16725	Linear peptide	FLLLADARV	9	46	12	26.087	Positive	Genome polyprotein	Hepacivirus C	Homo sapiens (human)	51 chromium	cytotoxicity	HLA-A*02:01
		http://www.iedb.org/epitope/16725	Linear peptide	FLLLADARV	9	46	12	26.087	Positive	Genome polyprotein	Hepacivirus C	Mus musculus HLA-A*0201/Kb Tg	51 chromium	cytotoxicity	HLA-A*02:01
		http://www.iedb.org/epitope/16725	Linear peptide	FLLLADARV	9	46	12	26.087	Positive	polyprotein	Hepatitis C virus subtype 1b	Mus musculus HLA-A*0201/Db-human b2m Tg (HHD)	51 chromium	cytotoxicity	HLA-A*02:01
		http://www.iedb.org/epitope/16725	Linear peptide	FLLLADARV	9	46	12	26.087	Positive	polyprotein	Hepatitis C virus subtype 1b	Mus musculus HLA-A*0201/Db-human b2m Tg (HHD)	ELISPOT	IFNg release	HLA-A*02:01
		http://www.iedb.org/epitope/16725	Linear peptide	FLLLADARV	9	46	12	26.087	Positive	polyprotein	Hepatitis C virus subtype 1b	Mus musculus HLA-A*0201/Db-human b2m Tg (HHD)	ELISPOT	IFNg release	HLA-A*02:01
		http://www.iedb.org/epitope/16725	Linear peptide	FLLLADARV	9	46	12	26.087	Positive	polyprotein	Hepatitis C virus subtype 1b	Mus musculus HLA-A*0201/Db-human b2m Tg (HHD)	51 chromium	cytotoxicity	HLA-A*02:01
		http://www.iedb.org/epitope/16725	Linear peptide	FLLLADARV	9	46	12	26.087	Negative	Genome polyprotein	Hepatitis C virus (isolate 1)	Homo sapiens (human)	51 chromium	cytotoxicity	HLA-A*02:01
		http://www.iedb.org/epitope/16725	Linear peptide	FLLLADARV	9	46	12	26.087	Negative	Genome polyprotein	Hepatitis C virus (isolate 1)	Homo sapiens (human)	ELISPOT	IFNg release	HLA-A2
		http://www.iedb.org/epitope/16725	Linear peptide	FLLLADARV	9	46	12	26.087	Negative	HCV-1	hepatitis C virus genotype 1a	Homo sapiens (human)	multimer/tetramer	qualitative binding	HLA-A2
		http://www.iedb.org/epitope/16725	Linear peptide	FLLLADARV	9	46	12	26.087	Negative	HCV-1	hepatitis C virus genotype 1a	Homo sapiens (human)	multimer/tetramer	qualitative binding	HLA-A2
		http://www.iedb.org/epitope/16725	Linear peptide	FLLLADARV	9	46	12	26.087	Positive	polyprotein	Hepacivirus C	Mus musculus C57BL/6 HLA-A2/Kb Tg	51 chromium	cytotoxicity	HLA-A*02:01
		http://www.iedb.org/epitope/16725	Linear peptide	FLLLADARV	9	46	12	26.087	Negative	E2 protein	Hepacivirus C	Homo sapiens (human)	ICS	IFNg release	HLA class I
		http://www.iedb.org/epitope/16725	Linear peptide	FLLLADARV	9	46	12	26.087	Positive	polyprotein	Hepatitis C virus subtype 1b	Homo sapiens (human)	ELISPOT	IFNg release	HLA-A2
		http://www.iedb.org/epitope/16725	Linear peptide	FLLLADARV	9	46	12	26.087	Negative	polyprotein	Hepatitis C virus subtype 1b	Homo sapiens (human)	ELISPOT	IFNg release	HLA-A2
		http://www.iedb.org/epitope/16725	Linear peptide	FLLLADARV	9	46	12	26.087	Negative	polyprotein	Hepatitis C virus subtype 1b	Homo sapiens (human)	ELISPOT	granzyme B release	HLA-A2
		http://www.iedb.org/epitope/16725	Linear peptide	FLLLADARV	9	46	12	26.087	Negative	polyprotein	Hepatitis C virus subtype 1b	Homo sapiens (human)	ELISPOT	granzyme B release	HLA-A2
		http://www.iedb.org/epitope/16725	Linear peptide	FLLLADARV	9	46	12	26.087	Positive	polyprotein	Hepatitis C virus subtype 1b	Homo sapiens (human)	ELISA	IL-2 release	HLA-A2
		http://www.iedb.org/epitope/16725	Linear peptide	FLLLADARV	9	46	12	26.087	Positive-High	polyprotein	Hepatitis C virus subtype 1b	Homo sapiens (human)	ELISA	IL-2 release	HLA-A2
		http://www.iedb.org/epitope/16725	Linear peptide	FLLLADARV	9	46	12	26.087	Positive	polyprotein	Hepatitis C virus subtype 1b	Homo sapiens (human)	ELISA	IL-4 release	HLA-A2
		http://www.iedb.org/epitope/16725	Linear peptide	FLLLADARV	9	46	12	26.087	Negative	polyprotein	Hepatitis C virus subtype 1b	Homo sapiens (human)	ELISA	IL-4 release	HLA-A2
		http://www.iedb.org/epitope/16725	Linear peptide	FLLLADARV	9	46	12	26.087	Positive	polyprotein	Hepatitis C virus subtype 1b	Homo sapiens (human)	ELISA	IL-10 release	HLA-A2
		http://www.iedb.org/epitope/16725	Linear peptide	FLLLADARV	9	46	12	26.087	Positive	polyprotein	Hepatitis C virus subtype 1b	Homo sapiens (human)	ELISA	IL-10 release	HLA-A2
		http://www.iedb.org/epitope/16725	Linear peptide	FLLLADARV	9	46	12	26.087	Negative	polyprotein, partial [Hepatitis C virus subtype 1a]	Hepatitis C virus genotype 1	Homo sapiens (human)	ICS	IFNg release	HLA-A2
		http://www.iedb.org/epitope/16725	Linear peptide	FLLLADARV	9	46	12	26.087	Positive	polyprotein, partial [Hepatitis C virus subtype 1a]	Hepatitis C virus genotype 1	Homo sapiens (human)	ICS	IFNg release	HLA-A2
		http://www.iedb.org/epitope/16725	Linear peptide	FLLLADARV	9	46	12	26.087	Positive-High	Genome polyprotein	Hepatitis C virus (isolate H)	human (Homo sapiens)	purified MHC/competitive/radioactivity	half maximal inhibitory concentration (IC50)	HLA-A*02:01
		http://www.iedb.org/epitope/16725	Linear peptide	FLLLADARV	9	46	12	26.087	Positive-High	Genome polyprotein	Hepacivirus C	human (Homo sapiens)	purified MHC/competitive/radioactivity	half maximal inhibitory concentration (IC50)	HLA-A*02:01
		http://www.iedb.org/epitope/16725	Linear peptide	FLLLADARV	9	46	12	26.087	Positive	polyprotein	Hepacivirus C	human (Homo sapiens)	purified MHC/competitive/radioactivity	dissociation constant KD (~IC50)	HLA-A*02:01
		http://www.iedb.org/epitope/16725	Linear peptide	FLLLADARV	9	46	12	26.087	Positive-High	polyprotein	Hepacivirus C	human (Homo sapiens)	purified MHC/competitive/radioactivity	dissociation constant KD (~IC50)	HLA-A*02:01
		http://www.iedb.org/epitope/16725	Linear peptide	FLLLADARV	9	46	12	26.087	Positive-Intermediate	polyprotein	Hepacivirus C	human (Homo sapiens)	purified MHC/competitive/radioactivity	dissociation constant KD (~IC50)	HLA-A*02:02
		http://www.iedb.org/epitope/16725	Linear peptide	FLLLADARV	9	46	12	26.087	Positive-Intermediate	polyprotein	Hepacivirus C	human (Homo sapiens)	purified MHC/competitive/radioactivity	dissociation constant KD (~IC50)	HLA-A*02:03
		http://www.iedb.org/epitope/16725	Linear peptide	FLLLADARV	9	46	12	26.087	Positive-Intermediate	polyprotein	Hepacivirus C	human (Homo sapiens)	purified MHC/competitive/radioactivity	dissociation constant KD (~IC50)	HLA-A*02:06
		http://www.iedb.org/epitope/16725	Linear peptide	FLLLADARV	9	46	12	26.087	Positive-Intermediate	polyprotein	Hepacivirus C	human (Homo sapiens)	purified MHC/competitive/radioactivity	dissociation constant KD (~IC50)	HLA-A*68:02
		http://www.iedb.org/epitope/16725	Linear peptide	FLLLADARV	9	46	12	26.087	Positive	polyprotein	Hepacivirus C	human (Homo sapiens)	cellular MHC/direct/fluorescence	qualitative binding	HLA-A2
		http://www.iedb.org/epitope/16725	Linear peptide	FLLLADARV	9	46	12	26.087	Positive	polyprotein	Hepatitis C virus subtype 1b	human (Homo sapiens)	purified MHC/competitive/radioactivity	qualitative binding	HLA-A*02:01
		http://www.iedb.org/epitope/16725	Linear peptide	FLLLADARV	9	46	12	26.087	Positive-High	Genome polyprotein	Hepatitis C virus (isolate 1)	human (Homo sapiens)	purified MHC/competitive/radioactivity	half maximal inhibitory concentration (IC50)	HLA-A*02:01
		http://www.iedb.org/epitope/16725	Linear peptide	FLLLADARV	9	46	12	26.087	Positive-High	precursor polyprotein	Hepacivirus C	human (Homo sapiens)	purified MHC/competitive/fluorescence	dissociation constant KD	HLA-A*02:01
		http://www.iedb.org/epitope/16725	Linear peptide	FLLLADARV	9	46	12	26.087	Positive-High	polyprotein	Hepacivirus C	human (Homo sapiens)	purified MHC/competitive/radioactivity	half maximal inhibitory concentration (IC50)	HLA-A*02:01
		http://www.iedb.org/epitope/16725	Linear peptide	FLLLADARV	9	46	12	26.087	Positive-High	polyprotein	Hepacivirus C	human (Homo sapiens)	purified MHC/competitive/radioactivity	half maximal inhibitory concentration (IC50)	HLA-A*02:02
		http://www.iedb.org/epitope/16725	Linear peptide	FLLLADARV	9	46	12	26.087	Positive-High	polyprotein	Hepacivirus C	human (Homo sapiens)	purified MHC/competitive/radioactivity	half maximal inhibitory concentration (IC50)	HLA-A*02:03
		http://www.iedb.org/epitope/16725	Linear peptide	FLLLADARV	9	46	12	26.087	Positive-High	polyprotein	Hepacivirus C	human (Homo sapiens)	purified MHC/competitive/radioactivity	half maximal inhibitory concentration (IC50)	HLA-A*02:06
		http://www.iedb.org/epitope/16725	Linear peptide	FLLLADARV	9	46	12	26.087	Positive-Low	polyprotein	Hepacivirus C	human (Homo sapiens)	purified MHC/competitive/radioactivity	half maximal inhibitory concentration (IC50)	HLA-A*68:02
		http://www.iedb.org/epitope/16725	Linear peptide	FLLLADARV	9	46	12	26.087	Positive-High	precursor polyprotein	Hepacivirus C	human (Homo sapiens)	purified MHC/direct/radioactivity	half life	HLA-A*02:01
		http://www.iedb.org/epitope/18337	Linear peptide	FWAKHMWNF	9	7	1	14.2857	Positive	Genome polyprotein	Hepacivirus C	Homo sapiens (human)	ELISPOT	IFNg release	HLA-A*24:02
		http://www.iedb.org/epitope/18337	Linear peptide	FWAKHMWNF	9	7	1	14.2857	Positive	Genome polyprotein	Hepacivirus C	Homo sapiens (human)	multimer/tetramer	qualitative binding	HLA-A*24:02
		http://www.iedb.org/epitope/18337	Linear peptide	FWAKHMWNF	9	7	1	14.2857	Positive	polyprotein	Hepatitis C virus subtype 1b	Homo sapiens (human)	51 chromium	cytotoxicity	HLA-A*24:02
		http://www.iedb.org/epitope/18337	Linear peptide	FWAKHMWNF	9	7	1	14.2857	Positive	polyprotein	Hepatitis C virus subtype 1b	Homo sapiens (human)	51 chromium	cytotoxicity	HLA-A*24:02
		http://www.iedb.org/epitope/18337	Linear peptide	FWAKHMWNF	9	7	1	14.2857	Positive	NS4 protein	Hepacivirus C	Homo sapiens (human)	multimer/tetramer	qualitative binding	HLA-A*24:02
		http://www.iedb.org/epitope/18337	Linear peptide	FWAKHMWNF	9	7	1	14.2857	Negative	NS4 protein	Hepacivirus C	Homo sapiens (human)	ICS	IFNg release	HLA class I
		http://www.iedb.org/epitope/18337	Linear peptide	FWAKHMWNF	9	7	1	14.2857	Positive	polyprotein	Hepatitis C virus subtype 1b	human (Homo sapiens)	cellular MHC/direct/fluorescence	qualitative binding	HLA-A*24:02
		http://www.iedb.org/epitope/18872	Linear peptide	GCGWAGWLL	9	2	1	50	Negative	Genome polyprotein	Hepatitis C virus (isolate 1)	Homo sapiens (human)	ELISPOT	IFNg release
		http://www.iedb.org/epitope/18872	Linear peptide	GCGWAGWLL	9	2	1	50	Positive	polyprotein precursor	Hepacivirus C	human (Homo sapiens)	cellular MHC/direct/fluorescence	qualitative binding	HLA-B44
		http://www.iedb.org/epitope/18973	Linear peptide	GDFDSVIDC	9	9	0	0	Positive	Genome polyprotein	Hepatitis C virus subtype 1a 1/910	Pan troglodytes (chimpanzee)	51 chromium	cytotoxicity	Patr class I
		http://www.iedb.org/epitope/18973	Linear peptide	GDFDSVIDC	9	9	0	0	Positive	non structural protein 3	Hepacivirus C	Pan troglodytes (chimpanzee)	51 chromium	cytotoxicity	Patr class I
		http://www.iedb.org/epitope/18973	Linear peptide	GDFDSVIDC	9	9	0	0	Positive	non structural protein 3	Hepacivirus C	Pan troglodytes (chimpanzee)	51 chromium	cytotoxicity	Patr class I
		http://www.iedb.org/epitope/18973	Linear peptide	GDFDSVIDC	9	9	0	0	Positive	polyprotein	Hepatitis C virus subtype 1a 1/910	Pan troglodytes (chimpanzee)	51 chromium	cytotoxicity	Patr-B*16:01
		http://www.iedb.org/epitope/18973	Linear peptide	GDFDSVIDC	9	9	0	0	Positive	polyprotein	Hepacivirus C	Pan troglodytes (chimpanzee)	51 chromium	cytotoxicity	Patr-B*16:01
		http://www.iedb.org/epitope/18973	Linear peptide	GDFDSVIDC	9	9	0	0	Positive	HCV-1	Hepacivirus C	Pan troglodytes (chimpanzee)	51 chromium	cytotoxicity	Patr-B*16:01
		http://www.iedb.org/epitope/18973	Linear peptide	GDFDSVIDC	9	9	0	0	Positive	HCV-1	Hepacivirus C	Pan troglodytes (chimpanzee)	51 chromium	cytotoxicity	Patr-B*16:01
		http://www.iedb.org/epitope/18973	Linear peptide	GDFDSVIDC	9	9	0	0	Positive	polyprotein	Hepatitis C virus subtype 1a 1/910	Pan troglodytes (chimpanzee)	51 chromium	cytotoxicity	Patr class I
		http://www.iedb.org/epitope/18973	Linear peptide	GDFDSVIDC	9	9	0	0	Positive	polyprotein	Hepatitis C virus subtype 1a 1/910	Pan troglodytes (chimpanzee)	51 chromium	cytotoxicity	Patr class I
		http://www.iedb.org/epitope/19019	Linear peptide	GDLCGSVFL	9	2	0	0	Positive-Low	Genome polyprotein	Hepatitis C virus (isolate 1)	rhesus macaque (Macaca mulatta)	purified MHC/competitive/radioactivity	dissociation constant KD (~IC50)	Mamu-A1*011:01
		http://www.iedb.org/epitope/19019	Linear peptide	GDLCGSVFL	9	2	0	0	Positive-Low	Genome polyprotein	Hepatitis C virus (isolate 1)	mouse (Mus musculus)	purified MHC/competitive/radioactivity	dissociation constant KD (~IC50)	H2-Kk
		http://www.iedb.org/epitope/19304	Linear peptide	GEIPFYGKA	9	2	1	50	Negative	Genome polyprotein	Hepatitis C virus (isolate HCV-K3a/650)	mouse (Mus musculus)	purified MHC/competitive/radioactivity	dissociation constant KD (~IC50)	H2-Kk
		http://www.iedb.org/epitope/19304	Linear peptide	GEIPFYGKA	9	2	1	50	Positive-Intermediate	Genome polyprotein	Hepatitis C virus (isolate HCV-K3a/650)	rhesus macaque (Macaca mulatta)	purified MHC/competitive/radioactivity	dissociation constant KD (~IC50)	Mamu-A1*011:01
		http://www.iedb.org/epitope/19490	Linear peptide	GFADLMGYI	9	7	3	42.8571	Positive	Genome polyprotein	Hepatitis C virus (isolate BK)	Homo sapiens (human)	51 chromium	cytotoxicity	HLA-A*24:02
		http://www.iedb.org/epitope/19490	Linear peptide	GFADLMGYI	9	7	3	42.8571	Positive	Genome polyprotein	Hepatitis C virus (isolate BK)	Homo sapiens (human)	ELISA	IFNg release	HLA-A*24:02
		http://www.iedb.org/epitope/19490	Linear peptide	GFADLMGYI	9	7	3	42.8571	Positive	Genome polyprotein	Hepatitis C virus (isolate BK)	Homo sapiens (human)	multimer/tetramer	qualitative binding	HLA-A*24:02
		http://www.iedb.org/epitope/19490	Linear peptide	GFADLMGYI	9	7	3	42.8571	Negative	polyprotein	Hepacivirus C	Homo sapiens (human)	in vitro assay	cytotoxicity	HLA-A24
		http://www.iedb.org/epitope/19490	Linear peptide	GFADLMGYI	9	7	3	42.8571	Negative	Genome polyprotein	Hepacivirus C	Homo sapiens (human)	ELISPOT	IFNg release	HLA class I
		http://www.iedb.org/epitope/19490	Linear peptide	GFADLMGYI	9	7	3	42.8571	Negative	Genome polyprotein	Hepatitis C virus (isolate 1)	Homo sapiens (human)	ELISPOT	IFNg release
		http://www.iedb.org/epitope/19490	Linear peptide	GFADLMGYI	9	7	3	42.8571	Positive	polyprotein	Hepacivirus C	Homo sapiens (human)	multimer/tetramer	qualitative binding	HLA-A*24:02
		http://www.iedb.org/epitope/20920	Linear peptide	GLIHLHQNI	9	1	0	0	Positive	polyprotein	Hepatitis C virus subtype 1b	human (Homo sapiens)	cellular MHC/direct/fluorescence	qualitative binding	HLA-A*24:02
		http://www.iedb.org/epitope/21079	Linear peptide	GLQDCTMLV	9	41	9	21.9512	Negative	Genome polyprotein	Hepatitis C virus subtype 1b	Homo sapiens (human)	ELISA	IFNg release	HLA-A2
		http://www.iedb.org/epitope/21079	Linear peptide	GLQDCTMLV	9	41	9	21.9512	Positive	polyprotein	Hepatitis C virus genotype 1	Homo sapiens (human)	ELISPOT	IFNg release	HLA-A2
		http://www.iedb.org/epitope/21079	Linear peptide	GLQDCTMLV	9	41	9	21.9512	Positive	Genome polyprotein	Hepatitis C virus (isolate 1)	Homo sapiens (human)	51 chromium	cytotoxicity	HLA-A2
		http://www.iedb.org/epitope/21079	Linear peptide	GLQDCTMLV	9	41	9	21.9512	Positive	polyprotein	Hepacivirus C	Homo sapiens (human)	ELISPOT	IFNg release	HLA-A2
		http://www.iedb.org/epitope/21079	Linear peptide	GLQDCTMLV	9	41	9	21.9512	Positive	HCV-1	Hepacivirus C	Homo sapiens (human)	multimer/tetramer	qualitative binding	HLA-A2
		http://www.iedb.org/epitope/21079	Linear peptide	GLQDCTMLV	9	41	9	21.9512	Positive	HCV-1	Hepacivirus C	Homo sapiens (human)	51 chromium	cytotoxicity	HLA-A*02:01
		http://www.iedb.org/epitope/21079	Linear peptide	GLQDCTMLV	9	41	9	21.9512	Positive	polyprotein precursor	Hepacivirus C	Homo sapiens (human)	ELISPOT	IFNg release	HLA-A*02:01
		http://www.iedb.org/epitope/21079	Linear peptide	GLQDCTMLV	9	41	9	21.9512	Positive	HCV-1	Hepacivirus C	Homo sapiens (human)	51 chromium	cytotoxicity	HLA-A*02:01
		http://www.iedb.org/epitope/21079	Linear peptide	GLQDCTMLV	9	41	9	21.9512	Positive	polyprotein precursor	Hepacivirus C	Homo sapiens (human)	51 chromium	cytotoxicity	HLA-A2
		http://www.iedb.org/epitope/21079	Linear peptide	GLQDCTMLV	9	41	9	21.9512	Positive	polyprotein precursor	Hepacivirus C	Homo sapiens (human)	51 chromium	cytotoxicity	HLA-A2
		http://www.iedb.org/epitope/21079	Linear peptide	GLQDCTMLV	9	41	9	21.9512	Positive	polyprotein precursor	Hepacivirus C	Homo sapiens (human)	ICS	IFNg release	HLA-A2
		http://www.iedb.org/epitope/21079	Linear peptide	GLQDCTMLV	9	41	9	21.9512	Negative	polyprotein precursor	Hepacivirus C	Homo sapiens (human)	ICS	IL-4 release	HLA-A2
		http://www.iedb.org/epitope/21079	Linear peptide	GLQDCTMLV	9	41	9	21.9512	Positive	Genome polyprotein	Hepacivirus C	Homo sapiens (human)	in vitro assay	cytotoxicity	HLA-A2
		http://www.iedb.org/epitope/21079	Linear peptide	GLQDCTMLV	9	41	9	21.9512	Positive	polyprotein precursor	Hepacivirus C	Pan troglodytes (chimpanzee)	ELISPOT	IFNg release
		http://www.iedb.org/epitope/21079	Linear peptide	GLQDCTMLV	9	41	9	21.9512	Positive	polyprotein precursor	hepatitis C virus genotype 1a	Homo sapiens (human)	51 chromium	cytotoxicity	HLA-A*02:01
		http://www.iedb.org/epitope/21079	Linear peptide	GLQDCTMLV	9	41	9	21.9512	Negative	polyprotein precursor	hepatitis C virus genotype 1a	Homo sapiens (human)	51 chromium	cytotoxicity	HLA-A*02:01
		http://www.iedb.org/epitope/21079	Linear peptide	GLQDCTMLV	9	41	9	21.9512	Positive	polyprotein precursor	hepatitis C virus genotype 1a	Homo sapiens (human)	51 chromium	cytotoxicity	HLA-A*02:01
		http://www.iedb.org/epitope/21079	Linear peptide	GLQDCTMLV	9	41	9	21.9512	Positive	polyprotein precursor	hepatitis C virus genotype 1a	Homo sapiens (human)	51 chromium	cytotoxicity	HLA-A*02:01
		http://www.iedb.org/epitope/21079	Linear peptide	GLQDCTMLV	9	41	9	21.9512	Positive	Genome polyprotein	Hepatitis C virus (isolate 1)	Homo sapiens (human)	51 chromium	cytotoxicity	HLA-A*02:01
		http://www.iedb.org/epitope/21079	Linear peptide	GLQDCTMLV	9	41	9	21.9512	Positive	Genome polyprotein	Hepatitis C virus (isolate 1)	Homo sapiens (human)	51 chromium	cytotoxicity	HLA-A*02:01
		http://www.iedb.org/epitope/21079	Linear peptide	GLQDCTMLV	9	41	9	21.9512	Positive	Genome polyprotein	Hepatitis C virus (isolate 1)	Homo sapiens (human)	51 chromium	cytotoxicity	HLA-A*02:01
		http://www.iedb.org/epitope/21079	Linear peptide	GLQDCTMLV	9	41	9	21.9512	Negative	Genome polyprotein	Hepatitis C virus (isolate 1)	Homo sapiens (human)	ELISPOT	IFNg release	HLA-A2
		http://www.iedb.org/epitope/21079	Linear peptide	GLQDCTMLV	9	41	9	21.9512	Positive	HCV-1	Hepacivirus C	Homo sapiens (human)	ELISPOT	IFNg release	HLA-A2
		http://www.iedb.org/epitope/21079	Linear peptide	GLQDCTMLV	9	41	9	21.9512	Negative	HCV-1	hepatitis C virus genotype 1a	Homo sapiens (human)	ELISPOT	IFNg release	HLA-A2
		http://www.iedb.org/epitope/21079	Linear peptide	GLQDCTMLV	9	41	9	21.9512	Positive	polyprotein	Hepacivirus C	Homo sapiens (human)	ELISPOT	IFNg release
		http://www.iedb.org/epitope/21079	Linear peptide	GLQDCTMLV	9	41	9	21.9512	Positive	HCV-1	Hepacivirus C	Homo sapiens (human)	ELISPOT	IFNg release	HLA-A2
		http://www.iedb.org/epitope/21079	Linear peptide	GLQDCTMLV	9	41	9	21.9512	Negative	HCV-1	Hepacivirus C	Homo sapiens (human)	ELISPOT	IFNg release	HLA-A2
		http://www.iedb.org/epitope/21079	Linear peptide	GLQDCTMLV	9	41	9	21.9512	Positive	polyprotein	Hepacivirus C	Mus musculus HLA-A*0201/Db-human b2m Tg Db null b2m null (HHD-2)	3H-thymidine	proliferation	HLA-A*02:01
		http://www.iedb.org/epitope/21079	Linear peptide	GLQDCTMLV	9	41	9	21.9512	Positive	polyprotein	Hepacivirus C	Mus musculus HLA-A*0201/Db-human b2m Tg Db null b2m null (HHD-2)	51 chromium	cytotoxicity	HLA-A*02:01
		http://www.iedb.org/epitope/21079	Linear peptide	GLQDCTMLV	9	41	9	21.9512	Negative	polyprotein	Hepacivirus C	Homo sapiens (human)	ELISPOT	IFNg release	HLA-A2
		http://www.iedb.org/epitope/21079	Linear peptide	GLQDCTMLV	9	41	9	21.9512	Negative	RNA-dependent RNA polymerase	Hepacivirus C	Homo sapiens (human)	ICS	IFNg release	HLA class I
		http://www.iedb.org/epitope/21079	Linear peptide	GLQDCTMLV	9	41	9	21.9512	Positive	polyprotein	hepatitis C virus genotype 1a	Homo sapiens (human)	ELISPOT	IFNg release	HLA-A*02:01
		http://www.iedb.org/epitope/21079	Linear peptide	GLQDCTMLV	9	41	9	21.9512	Positive	polyprotein	Hepacivirus C	Homo sapiens (human)	multimer/tetramer	qualitative binding	HLA-A*02:01
		http://www.iedb.org/epitope/21079	Linear peptide	GLQDCTMLV	9	41	9	21.9512	Positive	polyprotein precursor	Hepacivirus C	Homo sapiens (human)	in vitro assay	cytotoxicity	HLA-A2
		http://www.iedb.org/epitope/21079	Linear peptide	GLQDCTMLV	9	41	9	21.9512	Positive	polyprotein	Hepatitis C virus genotype 1	Homo sapiens (human)	ICS	IFNg release	HLA-A2
		http://www.iedb.org/epitope/21079	Linear peptide	GLQDCTMLV	9	41	9	21.9512	Negative	polyprotein	Hepatitis C virus genotype 1	Homo sapiens (human)	ICS	IFNg release	HLA-A2
		http://www.iedb.org/epitope/21079	Linear peptide	GLQDCTMLV	9	41	9	21.9512	Positive-Low	polyprotein precursor	Hepacivirus C	Homo sapiens (human)	multimer/tetramer	qualitative binding	HLA-A2
		http://www.iedb.org/epitope/21079	Linear peptide	GLQDCTMLV	9	41	9	21.9512	Positive	polyprotein precursor	Hepacivirus C	human (Homo sapiens)	cellular MHC/direct/fluorescence	qualitative binding	HLA-A2
		http://www.iedb.org/epitope/21079	Linear peptide	GLQDCTMLV	9	41	9	21.9512	Positive-High	polyprotein precursor	hepatitis C virus genotype 1a	human (Homo sapiens)	purified MHC/competitive/radioactivity	dissociation constant KD (~IC50)	HLA-A*02:01
		http://www.iedb.org/epitope/21079	Linear peptide	GLQDCTMLV	9	41	9	21.9512	Positive-High	Genome polyprotein	Hepatitis C virus (isolate 1)	human (Homo sapiens)	purified MHC/competitive/radioactivity	half maximal inhibitory concentration (IC50)	HLA-A*02:01
		http://www.iedb.org/epitope/21079	Linear peptide	GLQDCTMLV	9	41	9	21.9512	Positive-High	polyprotein	hepatitis C virus genotype 1a	human (Homo sapiens)	purified MHC/competitive/radioactivity	half maximal inhibitory concentration (IC50)	HLA-A*02:01
		http://www.iedb.org/epitope/21098	Linear peptide	GLRDLAVAV	9	2	0	0	Positive-Low	Genome polyprotein	Hepacivirus C	human (Homo sapiens)	purified MHC/competitive/radioactivity	dissociation constant KD (~IC50)	HLA-A*02:01
		http://www.iedb.org/epitope/21098	Linear peptide	GLRDLAVAV	9	2	0	0	Positive-Low	Genome polyprotein	Hepatitis C virus (isolate Taiwan)	human (Homo sapiens)	purified MHC/competitive/radioactivity	dissociation constant KD (~IC50)	HLA-A*02:01
		http://www.iedb.org/epitope/21384	Linear peptide	GNASRCWVA	9	3	0	0	Positive	polyprotein	Hepacivirus C	Pan troglodytes (chimpanzee)	51 chromium	cytotoxicity	Patr-B*16:01
		http://www.iedb.org/epitope/21384	Linear peptide	GNASRCWVA	9	3	0	0	Positive	HCV-1	Hepacivirus C	Pan troglodytes (chimpanzee)	51 chromium	cytotoxicity	Patr-B*16:01
		http://www.iedb.org/epitope/21384	Linear peptide	GNASRCWVA	9	3	0	0	Positive	HCV-1	Hepacivirus C	Pan troglodytes (chimpanzee)	51 chromium	cytotoxicity	Patr-B*16:01
		http://www.iedb.org/epitope/21757	Linear peptide	GPRLGVRAT	9	40	8	20	Positive	Genome polyprotein	Hepacivirus C	Homo sapiens (human)	51 chromium	cytotoxicity	HLA-B7
		http://www.iedb.org/epitope/21757	Linear peptide	GPRLGVRAT	9	40	8	20	Positive	Genome polyprotein	Hepacivirus C	Homo sapiens (human)	ELISPOT	IFNg release	HLA-B7
		http://www.iedb.org/epitope/21757	Linear peptide	GPRLGVRAT	9	40	8	20	Positive	Genome polyprotein	Hepacivirus C	Homo sapiens (human)	ELISPOT	IFNg release	HLA-B7
		http://www.iedb.org/epitope/21757	Linear peptide	GPRLGVRAT	9	40	8	20	Positive	polyprotein	Hepacivirus C	Pan troglodytes (chimpanzee)	ELISPOT	IFNg release
		http://www.iedb.org/epitope/21757	Linear peptide	GPRLGVRAT	9	40	8	20	Positive	HCV-1	Hepacivirus C	Homo sapiens (human)	51 chromium	cytotoxicity	HLA-B7
		http://www.iedb.org/epitope/21757	Linear peptide	GPRLGVRAT	9	40	8	20	Positive	HCV-1	Hepacivirus C	Homo sapiens (human)	bioassay	IFNg release	HLA-B7
		http://www.iedb.org/epitope/21757	Linear peptide	GPRLGVRAT	9	40	8	20	Positive	HCV-1	Hepacivirus C	Homo sapiens (human)	bioassay	TNFa release	HLA-B7
		http://www.iedb.org/epitope/21757	Linear peptide	GPRLGVRAT	9	40	8	20	Negative	HCV-1	Hepacivirus C	Homo sapiens (human)	bioassay	IL-10 release	HLA-B7
		http://www.iedb.org/epitope/21757	Linear peptide	GPRLGVRAT	9	40	8	20	Positive	polyprotein	Hepatitis C virus (isolate H77)	Homo sapiens (human)	ELISPOT	IFNg release	HLA-B7
		http://www.iedb.org/epitope/21757	Linear peptide	GPRLGVRAT	9	40	8	20	Negative	Genome polyprotein	Hepatitis C virus (isolate 1)	Homo sapiens (human)	ELISPOT	IFNg release	HLA-B7
		http://www.iedb.org/epitope/21757	Linear peptide	GPRLGVRAT	9	40	8	20	Negative	Genome polyprotein	Hepatitis C virus (isolate 1)	Homo sapiens (human)	ELISPOT	IFNg release
		http://www.iedb.org/epitope/21757	Linear peptide	GPRLGVRAT	9	40	8	20	Negative	HCV-1	Hepacivirus C	Homo sapiens (human)	ELISPOT	IFNg release	HLA-B7
		http://www.iedb.org/epitope/21757	Linear peptide	GPRLGVRAT	9	40	8	20	Positive	polyprotein	hepatitis C virus genotype 1a	Homo sapiens (human)	ELISPOT	IFNg release	HLA-B7
		http://www.iedb.org/epitope/21757	Linear peptide	GPRLGVRAT	9	40	8	20	Positive	Genome polyprotein	Hepatitis C virus (isolate 1)	Homo sapiens (human)	51 chromium	cytotoxicity	HLA-B7
		http://www.iedb.org/epitope/21757	Linear peptide	GPRLGVRAT	9	40	8	20	Positive	polyprotein	Hepacivirus C	Homo sapiens (human)	ELISPOT	IFNg release
		http://www.iedb.org/epitope/21757	Linear peptide	GPRLGVRAT	9	40	8	20	Positive	Genome polyprotein	Hepacivirus C	Homo sapiens (human)	51 chromium	cytotoxicity	HLA-B7
		http://www.iedb.org/epitope/21757	Linear peptide	GPRLGVRAT	9	40	8	20	Positive	HCV-1	Hepacivirus C	Homo sapiens (human)	ELISPOT	IFNg release	HLA-B7
		http://www.iedb.org/epitope/21757	Linear peptide	GPRLGVRAT	9	40	8	20	Positive	core, env and part of E2/NS1	Hepacivirus C	Homo sapiens (human)	ICS	IFNg release	HLA-B7
		http://www.iedb.org/epitope/21757	Linear peptide	GPRLGVRAT	9	40	8	20	Positive	core, env and part of E2/NS1	Hepacivirus C	Homo sapiens (human)	ICS	TNF release	HLA-B7
		http://www.iedb.org/epitope/21757	Linear peptide	GPRLGVRAT	9	40	8	20	Positive	core, env and part of E2/NS1	Hepacivirus C	Homo sapiens (human)	51 chromium	cytotoxicity	HLA-B7
		http://www.iedb.org/epitope/21757	Linear peptide	GPRLGVRAT	9	40	8	20	Positive	polyprotein	Hepacivirus C	Homo sapiens (human)	ICS	IFNg release	HLA-B7
		http://www.iedb.org/epitope/21757	Linear peptide	GPRLGVRAT	9	40	8	20	Negative	polyprotein	Hepacivirus C	Homo sapiens (human)	multimer/tetramer	qualitative binding	HLA-B7
		http://www.iedb.org/epitope/21757	Linear peptide	GPRLGVRAT	9	40	8	20	Positive	polyprotein	Hepacivirus C	Homo sapiens (human)	multimer/tetramer	qualitative binding	HLA-B7
		http://www.iedb.org/epitope/21757	Linear peptide	GPRLGVRAT	9	40	8	20	Positive	polyprotein	Hepacivirus C	Homo sapiens (human)	ICS	IL-2 release	HLA-B7
		http://www.iedb.org/epitope/21757	Linear peptide	GPRLGVRAT	9	40	8	20	Negative	polyprotein	Hepacivirus C	Homo sapiens (human)	ICS	IFNg release	HLA-B7
		http://www.iedb.org/epitope/21757	Linear peptide	GPRLGVRAT	9	40	8	20	Negative	polyprotein	Hepacivirus C	Homo sapiens (human)	ICS	IL-2 release	HLA-B7
		http://www.iedb.org/epitope/21757	Linear peptide	GPRLGVRAT	9	40	8	20	Positive	polyprotein	Hepacivirus C	Homo sapiens (human)	CFSE	proliferation	HLA-B7
		http://www.iedb.org/epitope/21757	Linear peptide	GPRLGVRAT	9	40	8	20	Positive	polyprotein	Hepacivirus C	Homo sapiens (human)	ELISPOT	IFNg release	HLA-B7
		http://www.iedb.org/epitope/21757	Linear peptide	GPRLGVRAT	9	40	8	20	Positive	core protein	Hepatitis C virus (isolate H77)	Homo sapiens (human)	ICS	IFNg release	HLA-B7
		http://www.iedb.org/epitope/21757	Linear peptide	GPRLGVRAT	9	40	8	20	Positive	core protein	Hepatitis C virus (isolate H77)	Homo sapiens (human)	multimer/tetramer	qualitative binding	HLA-B7
		http://www.iedb.org/epitope/21757	Linear peptide	GPRLGVRAT	9	40	8	20	Positive	Genome polyprotein	Hepacivirus C	Homo sapiens (human)	51 chromium	cytotoxicity	HLA-B7
		http://www.iedb.org/epitope/21757	Linear peptide	GPRLGVRAT	9	40	8	20	Positive-Low	polyprotein	hepatitis C virus genotype 1a	Homo sapiens (human)	ELISPOT	IFNg release	HLA-B*07:02
		http://www.iedb.org/epitope/21757	Linear peptide	GPRLGVRAT	9	40	8	20	Positive	polyprotein	hepatitis C virus genotype 1a	Homo sapiens (human)	ELISPOT	IFNg release	HLA-B*07:02
		http://www.iedb.org/epitope/21757	Linear peptide	GPRLGVRAT	9	40	8	20	Positive	polyprotein	Hepacivirus C	Pan troglodytes (chimpanzee)	multimer/tetramer	qualitative binding	Patr-B*13:01
		http://www.iedb.org/epitope/21757	Linear peptide	GPRLGVRAT	9	40	8	20	Positive	polyprotein	Hepatitis C virus genotype 1	Homo sapiens (human)	ICS	IFNg release	HLA-B7
		http://www.iedb.org/epitope/21757	Linear peptide	GPRLGVRAT	9	40	8	20	Negative	polyprotein	Hepatitis C virus genotype 1	Homo sapiens (human)	ICS	IFNg release	HLA-B7
		http://www.iedb.org/epitope/21757	Linear peptide	GPRLGVRAT	9	40	8	20	Positive-Low	Core protein	Hepacivirus C	Homo sapiens (human)	multimer/tetramer	qualitative binding	HLA-B7
		http://www.iedb.org/epitope/21757	Linear peptide	GPRLGVRAT	9	40	8	20	Positive	polyprotein [Hepatitis C virus subtype 2b]	Hepacivirus C	Homo sapiens (human)	multimer/tetramer	qualitative binding	HLA-B*07:02
		http://www.iedb.org/epitope/21757	Linear peptide	GPRLGVRAT	9	40	8	20	Positive	polyprotein [Hepatitis C virus subtype 2b]	Hepacivirus C	Homo sapiens (human)	ICS	IFNg release	HLA-B*07:02
		http://www.iedb.org/epitope/21757	Linear peptide	GPRLGVRAT	9	40	8	20	Positive-High	polyprotein	hepatitis C virus genotype 1a	human (Homo sapiens)	purified MHC/competitive/radioactivity	half maximal inhibitory concentration (IC50)	HLA-B*07:02
		http://www.iedb.org/epitope/21894	Linear peptide	GQIVGGVYL	9	2	1	50	Positive	Polyprotein	Hepacivirus C	Homo sapiens (human)	51 chromium	cytotoxicity	HLA-B60
		http://www.iedb.org/epitope/21894	Linear peptide	GQIVGGVYL	9	2	1	50	Negative	Genome polyprotein	Hepatitis C virus (isolate 1)	Homo sapiens (human)	ELISPOT	IFNg release
		http://www.iedb.org/epitope/22443	Linear peptide	GSPITYSTY	9	1	0	0	Positive-Low	Genome polyprotein	Hepatitis C virus (isolate 1)	rhesus macaque (Macaca mulatta)	purified MHC/competitive/radioactivity	dissociation constant KD (~IC50)	Mamu-A1*001:01
		http://www.iedb.org/epitope/23129	Linear peptide	GVRVLEDGV	9	2	1	50	Negative	Genome polyprotein	Hepatitis C virus (isolate 1)	Homo sapiens (human)	ELISPOT	IFNg release
		http://www.iedb.org/epitope/23129	Linear peptide	GVRVLEDGV	9	2	1	50	Positive	polyprotein	hepatitis C virus genotype 1a	Homo sapiens (human)	51 chromium	cytotoxicity	HLA-A*02:01
		http://www.iedb.org/epitope/23619	Linear peptide	HDGAGKRVY	9	5	3	60	Positive	Genome polyprotein	Hepatitis C virus (isolate H)	Homo sapiens (human)	ELISPOT	IFNg release	HLA-A3
		http://www.iedb.org/epitope/23619	Linear peptide	HDGAGKRVY	9	5	3	60	Negative	Genome polyprotein	Hepatitis C virus (isolate 1)	Homo sapiens (human)	ELISPOT	IFNg release	HLA-B38
		http://www.iedb.org/epitope/23619	Linear peptide	HDGAGKRVY	9	5	3	60	Positive	Genome polyprotein	Hepacivirus C	Homo sapiens (human)	51 chromium	cytotoxicity	HLA-A3
		http://www.iedb.org/epitope/23619	Linear peptide	HDGAGKRVY	9	5	3	60	Negative	polyprotein	Hepatitis C virus genotype 1	Homo sapiens (human)	ICS	IFNg release	HLA-A3
		http://www.iedb.org/epitope/23619	Linear peptide	HDGAGKRVY	9	5	3	60	Negative	polyprotein	Hepatitis C virus genotype 1	Homo sapiens (human)	ICS	IFNg release	HLA-A3
		http://www.iedb.org/epitope/23754	Linear peptide	HEYPVGSQL	9	7	4	57.1429	Positive	Genome polyprotein	Hepatitis C virus genotype 1	Homo sapiens (human)	51 chromium	cytotoxicity	HLA-B60
		http://www.iedb.org/epitope/23754	Linear peptide	HEYPVGSQL	9	7	4	57.1429	Positive	Genome polyprotein	hepatitis C virus genotype 1a	Mus musculus C3H/He	ICS	IFNg release	H2-k class I
		http://www.iedb.org/epitope/23754	Linear peptide	HEYPVGSQL	9	7	4	57.1429	Positive	Genome polyprotein	hepatitis C virus genotype 1a	Mus musculus C3H/He	51 chromium	cytotoxicity	H2-k class I
		http://www.iedb.org/epitope/23754	Linear peptide	HEYPVGSQL	9	7	4	57.1429	Negative	polyprotein	hepatitis C virus genotype 1a	Homo sapiens (human)	ELISPOT	IFNg release	HLA-B60
		http://www.iedb.org/epitope/23754	Linear peptide	HEYPVGSQL	9	7	4	57.1429	Negative	NS5A protein	Hepacivirus C	Homo sapiens (human)	ICS	IFNg release	HLA class I
		http://www.iedb.org/epitope/23754	Linear peptide	HEYPVGSQL	9	7	4	57.1429	Negative	polyprotein	Hepatitis C virus genotype 1	Homo sapiens (human)	ICS	IFNg release	HLA-B60
		http://www.iedb.org/epitope/23754	Linear peptide	HEYPVGSQL	9	7	4	57.1429	Negative	polyprotein	Hepatitis C virus genotype 1	Homo sapiens (human)	ICS	IFNg release	HLA-B60
		http://www.iedb.org/epitope/24225	Linear peptide	HLIFCHSKK	9	1	0	0	Positive-Intermediate	Genome polyprotein	Hepacivirus C	human (Homo sapiens)	purified MHC/competitive/radioactivity	half maximal inhibitory concentration (IC50)	HLA-A*03:01
		http://www.iedb.org/epitope/24357	Linear peptide	HMWNFISGI	9	38	10	26.3158	Negative	polyprotein	Hepatitis C virus (isolate Taiwan)	Homo sapiens (human)	51 chromium	cytotoxicity	HLA-A2
		http://www.iedb.org/epitope/24357	Linear peptide	HMWNFISGI	9	38	10	26.3158	Positive	polyprotein	Hepacivirus C	Mus musculus HLA-A*0201/Db-human b2m Tg (HHD)	51 chromium	cytotoxicity	HLA-A*02:01
		http://www.iedb.org/epitope/24357	Linear peptide	HMWNFISGI	9	38	10	26.3158	Positive	polyprotein	Hepacivirus C	Homo sapiens (human)	51 chromium	cytotoxicity	HLA-A2
		http://www.iedb.org/epitope/24357	Linear peptide	HMWNFISGI	9	38	10	26.3158	Positive	Genome polyprotein	Hepacivirus C	Homo sapiens (human)	51 chromium	cytotoxicity	HLA-A*02:01
		http://www.iedb.org/epitope/24357	Linear peptide	HMWNFISGI	9	38	10	26.3158	Positive	Genome polyprotein	Hepacivirus C	Mus musculus HLA-A*0201/Kb Tg	51 chromium	cytotoxicity	HLA-A*02:01
		http://www.iedb.org/epitope/24357	Linear peptide	HMWNFISGI	9	38	10	26.3158	Negative	Genome polyprotein	Hepatitis C virus (isolate 1)	Homo sapiens (human)	ELISPOT	IFNg release	HLA-A2
		http://www.iedb.org/epitope/24357	Linear peptide	HMWNFISGI	9	38	10	26.3158	Negative	NS4B protein	Hepacivirus C	Mus musculus HLA-A*0201/Db-human b2m Tg (HHD)	ICS	IFNg release	HLA-A*02:01
		http://www.iedb.org/epitope/24357	Linear peptide	HMWNFISGI	9	38	10	26.3158	Positive	NS4B protein	Hepacivirus C	Mus musculus HLA-A*0201/Db-human b2m Tg (HHD)	51 chromium	cytotoxicity	HLA-A*02:01
		http://www.iedb.org/epitope/24357	Linear peptide	HMWNFISGI	9	38	10	26.3158	Positive	Genome polyprotein	hepatitis C virus genotype 1a	Mus musculus HLA-A*0201/Db-human b2m Tg (HHD)	51 chromium	cytotoxicity	HLA-A*02:01
		http://www.iedb.org/epitope/24357	Linear peptide	HMWNFISGI	9	38	10	26.3158	Positive	Genome polyprotein	hepatitis C virus genotype 1a	Mus musculus HLA-A*0201/Db-human b2m Tg (HHD)	ELISPOT	IFNg release	HLA-A*02:01
		http://www.iedb.org/epitope/24357	Linear peptide	HMWNFISGI	9	38	10	26.3158	Positive	polyprotein	Hepacivirus C	Mus musculus C57BL/6 HLA-A2/Kb Tg	51 chromium	cytotoxicity	HLA-A*02:01
		http://www.iedb.org/epitope/24357	Linear peptide	HMWNFISGI	9	38	10	26.3158	Positive	polyprotein	Hepacivirus C	Mus musculus C57BL/6 HLA-A2/Kb Tg	ELISA	IFNg release	HLA-A*02:01
		http://www.iedb.org/epitope/24357	Linear peptide	HMWNFISGI	9	38	10	26.3158	Positive	polyprotein	Hepacivirus C	Mus musculus C57BL/6 HLA-A2/Kb Tg	ELISA	IFNg release	HLA-A*02:01
		http://www.iedb.org/epitope/24357	Linear peptide	HMWNFISGI	9	38	10	26.3158	Negative	nonstructural protein	Hepacivirus C	Homo sapiens (human)	ICS	IFNg release	HLA class I
		http://www.iedb.org/epitope/24357	Linear peptide	HMWNFISGI	9	38	10	26.3158	Negative	polyprotein	Hepacivirus C	Homo sapiens (human)	ELISPOT	IFNg release	HLA-A*02:01
		http://www.iedb.org/epitope/24357	Linear peptide	HMWNFISGI	9	38	10	26.3158	Negative	polyprotein	Hepacivirus C	Homo sapiens (human)	ELISPOT	IFNg release	HLA-A*02:01
		http://www.iedb.org/epitope/24357	Linear peptide	HMWNFISGI	9	38	10	26.3158	Positive	polyprotein	Hepatitis C virus genotype 1	Homo sapiens (human)	ELISPOT	IFNg release	HLA-A*02:01
		http://www.iedb.org/epitope/24357	Linear peptide	HMWNFISGI	9	38	10	26.3158	Positive	NS4 protein	Hepacivirus C	Mus musculus HLA-A*0201/DRB1*0101	ELISPOT	IFNg release	HLA-A*02:01
		http://www.iedb.org/epitope/24357	Linear peptide	HMWNFISGI	9	38	10	26.3158	Positive	NS4 protein	Hepacivirus C	Mus musculus HLA-A*0201/DRB1*0101	cytometric bead array	IFNg release	HLA-A*02:01
		http://www.iedb.org/epitope/24357	Linear peptide	HMWNFISGI	9	38	10	26.3158	Positive	NS4 protein	Hepacivirus C	Mus musculus HLA-A*0201/DRB1*0101	cytometric bead array	TNFa release	HLA-A*02:01
		http://www.iedb.org/epitope/24357	Linear peptide	HMWNFISGI	9	38	10	26.3158	Negative	NS4 protein	Hepacivirus C	Mus musculus HLA-A*0201/DRB1*0101	cytometric bead array	IL-4 release	HLA-A*02:01
		http://www.iedb.org/epitope/24357	Linear peptide	HMWNFISGI	9	38	10	26.3158	Negative	NS4 protein	Hepacivirus C	Mus musculus HLA-A*0201/DRB1*0101	cytometric bead array	IL-10 release	HLA-A*02:01
		http://www.iedb.org/epitope/24357	Linear peptide	HMWNFISGI	9	38	10	26.3158	Positive	Polyprotein	Hepacivirus C	Homo sapiens (human)	ELISPOT	IFNg release	HLA-A2
		http://www.iedb.org/epitope/24357	Linear peptide	HMWNFISGI	9	38	10	26.3158	Positive-High	Genome polyprotein	Hepacivirus C	human (Homo sapiens)	purified MHC/competitive/radioactivity	half maximal inhibitory concentration (IC50)	HLA-A*02:01
		http://www.iedb.org/epitope/24357	Linear peptide	HMWNFISGI	9	38	10	26.3158	Positive	polyprotein	Hepacivirus C	human (Homo sapiens)	purified MHC/competitive/radioactivity	dissociation constant KD (~IC50)	HLA-A*02:01
		http://www.iedb.org/epitope/24357	Linear peptide	HMWNFISGI	9	38	10	26.3158	Positive-High	polyprotein	Hepacivirus C	human (Homo sapiens)	purified MHC/competitive/radioactivity	dissociation constant KD (~IC50)	HLA-A*02:01
		http://www.iedb.org/epitope/24357	Linear peptide	HMWNFISGI	9	38	10	26.3158	Negative	polyprotein	Hepacivirus C	human (Homo sapiens)	purified MHC/competitive/radioactivity	dissociation constant KD (~IC50)	HLA-A*02:02
		http://www.iedb.org/epitope/24357	Linear peptide	HMWNFISGI	9	38	10	26.3158	Positive-Intermediate	polyprotein	Hepacivirus C	human (Homo sapiens)	purified MHC/competitive/radioactivity	dissociation constant KD (~IC50)	HLA-A*02:03
		http://www.iedb.org/epitope/24357	Linear peptide	HMWNFISGI	9	38	10	26.3158	Positive-Intermediate	polyprotein	Hepacivirus C	human (Homo sapiens)	purified MHC/competitive/radioactivity	dissociation constant KD (~IC50)	HLA-A*02:06
		http://www.iedb.org/epitope/24357	Linear peptide	HMWNFISGI	9	38	10	26.3158	Positive-Low	polyprotein	Hepacivirus C	human (Homo sapiens)	purified MHC/competitive/radioactivity	half maximal inhibitory concentration (IC50)	HLA-A*68:02
		http://www.iedb.org/epitope/24357	Linear peptide	HMWNFISGI	9	38	10	26.3158	Positive-Intermediate	Genome polyprotein	Hepatitis C virus (isolate 1)	mouse (Mus musculus)	purified MHC/competitive/radioactivity	dissociation constant KD (~IC50)	H2-Kb
		http://www.iedb.org/epitope/24357	Linear peptide	HMWNFISGI	9	38	10	26.3158	Positive-High	NS4B protein	Hepacivirus C	human (Homo sapiens)	cellular MHC/direct/fluorescence	half life	HLA-A*02:01
		http://www.iedb.org/epitope/24357	Linear peptide	HMWNFISGI	9	38	10	26.3158	Positive-Intermediate	polyprotein	Hepacivirus C	human (Homo sapiens)	purified MHC/competitive/radioactivity	half maximal inhibitory concentration (IC50)	HLA-A*02:01
		http://www.iedb.org/epitope/24357	Linear peptide	HMWNFISGI	9	38	10	26.3158	Positive-Low	polyprotein	Hepacivirus C	human (Homo sapiens)	purified MHC/competitive/radioactivity	half maximal inhibitory concentration (IC50)	HLA-A*02:02
		http://www.iedb.org/epitope/24357	Linear peptide	HMWNFISGI	9	38	10	26.3158	Positive-Intermediate	polyprotein	Hepacivirus C	human (Homo sapiens)	purified MHC/competitive/radioactivity	half maximal inhibitory concentration (IC50)	HLA-A*02:03
		http://www.iedb.org/epitope/24357	Linear peptide	HMWNFISGI	9	38	10	26.3158	Positive-Intermediate	polyprotein	Hepacivirus C	human (Homo sapiens)	purified MHC/competitive/radioactivity	half maximal inhibitory concentration (IC50)	HLA-A*02:06
		http://www.iedb.org/epitope/24357	Linear peptide	HMWNFISGI	9	38	10	26.3158	Negative	polyprotein	Hepacivirus C	human (Homo sapiens)	cellular MHC/competitive/fluorescence	half maximal inhibitory concentration (IC50)	HLA-A*68:02
		http://www.iedb.org/epitope/24357	Linear peptide	HMWNFISGI	9	38	10	26.3158	Positive-High	polyprotein	Hepatitis C virus genotype 1	human (Homo sapiens)	purified MHC/competitive/fluorescence	half maximal inhibitory concentration (IC50)	HLA-A*02:01
		http://www.iedb.org/epitope/24479	Linear peptide	HPNIEEVAL	9	56	20	35.7143	Positive	Genome polyprotein	hepatitis C virus genotype 1a	Homo sapiens	ELISPOT	IFNg release
		http://www.iedb.org/epitope/24479	Linear peptide	HPNIEEVAL	9	56	20	35.7143	Positive	Genome polyprotein	hepatitis C virus genotype 1a	Homo sapiens	ELISPOT	IFNg release	HLA class I
		http://www.iedb.org/epitope/24479	Linear peptide	HPNIEEVAL	9	56	20	35.7143	Positive	Genome polyprotein	hepatitis C virus genotype 1a	Homo sapiens	ELISPOT	IFNg release	HLA class I
		http://www.iedb.org/epitope/24479	Linear peptide	HPNIEEVAL	9	56	20	35.7143	Positive	Genome polyprotein	hepatitis C virus genotype 1a	Homo sapiens	ELISPOT	IFNg release
		http://www.iedb.org/epitope/24479	Linear peptide	HPNIEEVAL	9	56	20	35.7143	Positive	Genome polyprotein	Hepacivirus C	Homo sapiens (human)	51 chromium	cytotoxicity	HLA-B*35:01
		http://www.iedb.org/epitope/24479	Linear peptide	HPNIEEVAL	9	56	20	35.7143	Positive	Genome polyprotein	Hepacivirus C	Homo sapiens (human)	51 chromium	cytotoxicity	HLA-B*35:01
		http://www.iedb.org/epitope/24479	Linear peptide	HPNIEEVAL	9	56	20	35.7143	Positive	polyprotein	Hepacivirus C	Homo sapiens (human)	multimer/tetramer	qualitative binding	HLA-B*35:01
		http://www.iedb.org/epitope/24479	Linear peptide	HPNIEEVAL	9	56	20	35.7143	Positive	polyprotein	Hepacivirus C	Homo sapiens (human)	multimer/tetramer	qualitative binding	HLA-B*35:01
		http://www.iedb.org/epitope/24479	Linear peptide	HPNIEEVAL	9	56	20	35.7143	Positive	polyprotein	Hepatitis C virus (isolate H77)	Homo sapiens (human)	ELISPOT	IFNg release	HLA-B35
		http://www.iedb.org/epitope/24479	Linear peptide	HPNIEEVAL	9	56	20	35.7143	Negative	polyprotein	Hepacivirus C	Homo sapiens (human)	ELISPOT	IFNg release	HLA-B35
		http://www.iedb.org/epitope/24479	Linear peptide	HPNIEEVAL	9	56	20	35.7143	Positive	polyprotein	Hepacivirus C	Homo sapiens (human)	ELISPOT	IFNg release
		http://www.iedb.org/epitope/24479	Linear peptide	HPNIEEVAL	9	56	20	35.7143	Positive	polyprotein	Hepacivirus C	Homo sapiens (human)	ICS	IFNg release	HLA-B35
		http://www.iedb.org/epitope/24479	Linear peptide	HPNIEEVAL	9	56	20	35.7143	Positive-Intermediate	polyprotein	Hepacivirus C	Homo sapiens (human)	51 chromium	cytotoxicity	HLA-B35
		http://www.iedb.org/epitope/24479	Linear peptide	HPNIEEVAL	9	56	20	35.7143	Positive	polyprotein	Hepatitis C virus (isolate H77)	Homo sapiens (human)	ELISPOT	IFNg release	HLA-B35
		http://www.iedb.org/epitope/24479	Linear peptide	HPNIEEVAL	9	56	20	35.7143	Positive	polyprotein	Hepatitis C virus subtype 1b	Homo sapiens (human)	ICS	IFNg release	HLA-B35
		http://www.iedb.org/epitope/24479	Linear peptide	HPNIEEVAL	9	56	20	35.7143	Negative	NS3	Hepacivirus C	Homo sapiens (human)	ICS	IFNg release	HLA class I
		http://www.iedb.org/epitope/24479	Linear peptide	HPNIEEVAL	9	56	20	35.7143	Positive	polyprotein	Hepacivirus C	Pan troglodytes (chimpanzee)	multimer/tetramer	qualitative binding	Patr-B*13:01
		http://www.iedb.org/epitope/24479	Linear peptide	HPNIEEVAL	9	56	20	35.7143	Positive	polyprotein	hepatitis C virus genotype 1a	Homo sapiens (human)	ELISPOT	IFNg release	HLA-B*35:01
		http://www.iedb.org/epitope/24479	Linear peptide	HPNIEEVAL	9	56	20	35.7143	Positive	polyprotein	hepatitis C virus genotype 1a	Homo sapiens (human)	ELISPOT	IFNg release	HLA-B*35:03
		http://www.iedb.org/epitope/24479	Linear peptide	HPNIEEVAL	9	56	20	35.7143	Positive	polyprotein	hepatitis C virus genotype 1a	Mus musculus HLA Transgenic	ELISPOT	IFNg release	HLA-B35
		http://www.iedb.org/epitope/24479	Linear peptide	HPNIEEVAL	9	56	20	35.7143	Positive	polyprotein	Hepacivirus C	Pan troglodytes (chimpanzee)	multimer/tetramer	qualitative binding	Patr-B*13:01
		http://www.iedb.org/epitope/24479	Linear peptide	HPNIEEVAL	9	56	20	35.7143	Positive	polyprotein	Hepacivirus C	Pan troglodytes (chimpanzee)	multimer/tetramer	qualitative binding	Patr-B*13:01
		http://www.iedb.org/epitope/24479	Linear peptide	HPNIEEVAL	9	56	20	35.7143	Positive	polyprotein	Hepacivirus C	Pan troglodytes (chimpanzee)	ICS	IFNg release	Patr-B*13:01
		http://www.iedb.org/epitope/24479	Linear peptide	HPNIEEVAL	9	56	20	35.7143	Positive	polyprotein	Hepacivirus C	Pan troglodytes (chimpanzee)	ICS	TNFa release	Patr-B*13:01
		http://www.iedb.org/epitope/24479	Linear peptide	HPNIEEVAL	9	56	20	35.7143	Positive	polyprotein	Hepacivirus C	Pan troglodytes (chimpanzee)	ICS	IFNg release	Patr-B*13:01
		http://www.iedb.org/epitope/24479	Linear peptide	HPNIEEVAL	9	56	20	35.7143	Positive	polyprotein	Hepacivirus C	Pan troglodytes (chimpanzee)	ICS	TNFa release	Patr-B*13:01
		http://www.iedb.org/epitope/24479	Linear peptide	HPNIEEVAL	9	56	20	35.7143	Positive	polyprotein [Hepatitis C virus subtype 1a]	hepatitis C virus genotype 1a	Homo sapiens (human)	ICS	IFNg release	HLA-B35
		http://www.iedb.org/epitope/24479	Linear peptide	HPNIEEVAL	9	56	20	35.7143	Positive	polyprotein [Hepatitis C virus subtype 1a]	hepatitis C virus genotype 1a	Homo sapiens (human)	ICS	IFNg release	HLA-B35
		http://www.iedb.org/epitope/24479	Linear peptide	HPNIEEVAL	9	56	20	35.7143	Positive	Hepatitis C virus core, matrix, envelope and non-structural protein RNA.	Hepatitis C virus (isolate BK)	Homo sapiens (human)	ICS	IFNg release	HLA-B35
		http://www.iedb.org/epitope/24479	Linear peptide	HPNIEEVAL	9	56	20	35.7143	Positive	polyprotein	Hepatitis C virus genotype 1	Homo sapiens (human)	ICS	IFNg release	HLA-B35
		http://www.iedb.org/epitope/24479	Linear peptide	HPNIEEVAL	9	56	20	35.7143	Negative	polyprotein	Hepatitis C virus genotype 1	Homo sapiens (human)	ICS	IFNg release	HLA-B35
		http://www.iedb.org/epitope/24479	Linear peptide	HPNIEEVAL	9	56	20	35.7143	Negative	Genome polyprotein	Hepatitis C virus (isolate 1)	human (Homo sapiens)	purified MHC/competitive/radioactivity	dissociation constant KD (~IC50)	HLA-A*02:03
		http://www.iedb.org/epitope/24479	Linear peptide	HPNIEEVAL	9	56	20	35.7143	Negative	Genome polyprotein	Hepatitis C virus (isolate 1)	human (Homo sapiens)	purified MHC/competitive/radioactivity	dissociation constant KD (~IC50)	HLA-A*01:01
		http://www.iedb.org/epitope/24479	Linear peptide	HPNIEEVAL	9	56	20	35.7143	Negative	Genome polyprotein	Hepatitis C virus (isolate 1)	human (Homo sapiens)	purified MHC/competitive/radioactivity	dissociation constant KD (~IC50)	HLA-A*02:06
		http://www.iedb.org/epitope/24479	Linear peptide	HPNIEEVAL	9	56	20	35.7143	Negative	Genome polyprotein	Hepatitis C virus (isolate 1)	human (Homo sapiens)	purified MHC/competitive/radioactivity	dissociation constant KD (~IC50)	HLA-A*68:02
		http://www.iedb.org/epitope/24479	Linear peptide	HPNIEEVAL	9	56	20	35.7143	Negative	Genome polyprotein	Hepatitis C virus (isolate 1)	human (Homo sapiens)	purified MHC/competitive/radioactivity	dissociation constant KD (~IC50)	HLA-A*02:01
		http://www.iedb.org/epitope/24479	Linear peptide	HPNIEEVAL	9	56	20	35.7143	Positive-Low	Genome polyprotein	Hepatitis C virus (isolate 1)	human (Homo sapiens)	purified MHC/competitive/radioactivity	dissociation constant KD (~IC50)	HLA-A*02:02
		http://www.iedb.org/epitope/24479	Linear peptide	HPNIEEVAL	9	56	20	35.7143	Positive-Intermediate	Genome polyprotein	Hepatitis C virus (isolate 1)	human (Homo sapiens)	purified MHC/competitive/radioactivity	dissociation constant KD (~IC50)	HLA-B*07:02
		http://www.iedb.org/epitope/24479	Linear peptide	HPNIEEVAL	9	56	20	35.7143	Positive-Low	Genome polyprotein	Hepatitis C virus (isolate 1)	human (Homo sapiens)	purified MHC/competitive/radioactivity	dissociation constant KD (~IC50)	HLA-B*54:01
		http://www.iedb.org/epitope/24479	Linear peptide	HPNIEEVAL	9	56	20	35.7143	Negative	Genome polyprotein	Hepatitis C virus (isolate 1)	human (Homo sapiens)	purified MHC/competitive/radioactivity	dissociation constant KD (~IC50)	HLA-B*51:01
		http://www.iedb.org/epitope/24479	Linear peptide	HPNIEEVAL	9	56	20	35.7143	Positive-High	Genome polyprotein	Hepatitis C virus (isolate 1)	human (Homo sapiens)	purified MHC/competitive/radioactivity	dissociation constant KD (~IC50)	HLA-B*35:01
		http://www.iedb.org/epitope/24479	Linear peptide	HPNIEEVAL	9	56	20	35.7143	Positive-Intermediate	Genome polyprotein	Hepatitis C virus (isolate 1)	human (Homo sapiens)	purified MHC/competitive/radioactivity	dissociation constant KD (~IC50)	HLA-B*53:01
		http://www.iedb.org/epitope/24479	Linear peptide	HPNIEEVAL	9	56	20	35.7143	Negative	Genome polyprotein	Hepatitis C virus (isolate 1)	human (Homo sapiens)	purified MHC/competitive/radioactivity	dissociation constant KD (~IC50)	HLA-B*18:01
		http://www.iedb.org/epitope/24479	Linear peptide	HPNIEEVAL	9	56	20	35.7143	Negative	Genome polyprotein	Hepatitis C virus (isolate 1)	human (Homo sapiens)	purified MHC/competitive/radioactivity	dissociation constant KD (~IC50)	HLA-B*40:01
		http://www.iedb.org/epitope/24479	Linear peptide	HPNIEEVAL	9	56	20	35.7143	Negative	Genome polyprotein	Hepatitis C virus (isolate 1)	human (Homo sapiens)	purified MHC/competitive/radioactivity	dissociation constant KD (~IC50)	HLA-B*40:02
		http://www.iedb.org/epitope/24479	Linear peptide	HPNIEEVAL	9	56	20	35.7143	Negative	Genome polyprotein	Hepatitis C virus (isolate 1)	human (Homo sapiens)	purified MHC/competitive/radioactivity	dissociation constant KD (~IC50)	HLA-B*44:03
		http://www.iedb.org/epitope/24479	Linear peptide	HPNIEEVAL	9	56	20	35.7143	Negative	Genome polyprotein	Hepatitis C virus (isolate 1)	human (Homo sapiens)	purified MHC/competitive/radioactivity	dissociation constant KD (~IC50)	HLA-B*44:02
		http://www.iedb.org/epitope/24479	Linear peptide	HPNIEEVAL	9	56	20	35.7143	Negative	Genome polyprotein	Hepatitis C virus (isolate 1)	human (Homo sapiens)	purified MHC/competitive/radioactivity	dissociation constant KD (~IC50)	HLA-A*03:01
		http://www.iedb.org/epitope/24479	Linear peptide	HPNIEEVAL	9	56	20	35.7143	Negative	Genome polyprotein	Hepatitis C virus (isolate 1)	human (Homo sapiens)	purified MHC/competitive/radioactivity	dissociation constant KD (~IC50)	HLA-A*31:01
		http://www.iedb.org/epitope/24479	Linear peptide	HPNIEEVAL	9	56	20	35.7143	Negative	Genome polyprotein	Hepatitis C virus (isolate 1)	human (Homo sapiens)	purified MHC/competitive/radioactivity	dissociation constant KD (~IC50)	HLA-A*33:01
		http://www.iedb.org/epitope/24479	Linear peptide	HPNIEEVAL	9	56	20	35.7143	Negative	Genome polyprotein	Hepatitis C virus (isolate 1)	human (Homo sapiens)	purified MHC/competitive/radioactivity	dissociation constant KD (~IC50)	HLA-A*11:01
		http://www.iedb.org/epitope/24479	Linear peptide	HPNIEEVAL	9	56	20	35.7143	Negative	Genome polyprotein	Hepatitis C virus (isolate 1)	human (Homo sapiens)	purified MHC/competitive/radioactivity	dissociation constant KD (~IC50)	HLA-A*68:01
		http://www.iedb.org/epitope/24479	Linear peptide	HPNIEEVAL	9	56	20	35.7143	Negative	Genome polyprotein	Hepatitis C virus (isolate 1)	human (Homo sapiens)	purified MHC/competitive/radioactivity	dissociation constant KD (~IC50)	HLA-B*08:01
		http://www.iedb.org/epitope/24479	Linear peptide	HPNIEEVAL	9	56	20	35.7143	Positive	Genome polyprotein	Hepacivirus C	human (Homo sapiens)	cellular MHC/direct/fluorescence	qualitative binding	HLA-B*35:01
		http://www.iedb.org/epitope/24479	Linear peptide	HPNIEEVAL	9	56	20	35.7143	Positive-Intermediate	polyprotein	hepatitis C virus genotype 1a	human (Homo sapiens)	purified MHC/competitive/radioactivity	half maximal inhibitory concentration (IC50)	HLA-B*35:01
		http://www.iedb.org/epitope/24479	Linear peptide	HPNIEEVAL	9	56	20	35.7143	Positive-High	polyprotein	hepatitis C virus genotype 1a	human (Homo sapiens)	purified MHC/competitive/radioactivity	half maximal inhibitory concentration (IC50)	HLA-B*35:03
		http://www.iedb.org/epitope/24762	Linear peptide	HSKKKCDEL	9	97	31	31.9588	Positive	Genome polyprotein	Hepatitis C virus subtype 1b	Homo sapiens (human)	ELISPOT	IFNg release	HLA-B8
		http://www.iedb.org/epitope/24762	Linear peptide	HSKKKCDEL	9	97	31	31.9588	Positive	Genome polyprotein	Hepatitis C virus subtype 1b	Homo sapiens (human)	multimer/tetramer	qualitative binding	HLA-B8
		http://www.iedb.org/epitope/24762	Linear peptide	HSKKKCDEL	9	97	31	31.9588	Positive	Genome polyprotein	Hepatitis C virus subtype 1b	Homo sapiens (human)	51 chromium	cytotoxicity	HLA-B8
		http://www.iedb.org/epitope/24762	Linear peptide	HSKKKCDEL	9	97	31	31.9588	Positive	Genome polyprotein	Hepatitis C virus subtype 1b	Homo sapiens (human)	ICS	IFNg release	HLA-B8
		http://www.iedb.org/epitope/24762	Linear peptide	HSKKKCDEL	9	97	31	31.9588	Positive	polyprotein	Hepatitis C virus genotype 1	Homo sapiens (human)	51 chromium	cytotoxicity	HLA-B8
		http://www.iedb.org/epitope/24762	Linear peptide	HSKKKCDEL	9	97	31	31.9588	Positive	Genome polyprotein	hepatitis C virus genotype 1a	Homo sapiens	ELISPOT	IFNg release
		http://www.iedb.org/epitope/24762	Linear peptide	HSKKKCDEL	9	97	31	31.9588	Positive	Genome polyprotein	hepatitis C virus genotype 1a	Homo sapiens	ELISPOT	IFNg release
		http://www.iedb.org/epitope/24762	Linear peptide	HSKKKCDEL	9	97	31	31.9588	Negative	polyprotein	Hepacivirus C	Homo sapiens (human)	51 chromium	cytotoxicity	HLA-B8
		http://www.iedb.org/epitope/24762	Linear peptide	HSKKKCDEL	9	97	31	31.9588	Positive	HCV-1	Hepacivirus C	Homo sapiens (human)	51 chromium	cytotoxicity	HLA-B8
		http://www.iedb.org/epitope/24762	Linear peptide	HSKKKCDEL	9	97	31	31.9588	Positive	HCV-1	Hepacivirus C	Homo sapiens (human)	51 chromium	cytotoxicity	HLA-B8
		http://www.iedb.org/epitope/24762	Linear peptide	HSKKKCDEL	9	97	31	31.9588	Positive	polyprotein	Hepatitis C virus (isolate H77)	Homo sapiens (human)	ELISPOT	IFNg release	HLA-B8
		http://www.iedb.org/epitope/24762	Linear peptide	HSKKKCDEL	9	97	31	31.9588	Negative	Genome polyprotein	Hepatitis C virus (isolate 1)	Homo sapiens (human)	ELISPOT	IFNg release	HLA-B8
		http://www.iedb.org/epitope/24762	Linear peptide	HSKKKCDEL	9	97	31	31.9588	Negative	polyprotein	Hepacivirus C	Homo sapiens (human)	ELISPOT	IFNg release	HLA-B8
		http://www.iedb.org/epitope/24762	Linear peptide	HSKKKCDEL	9	97	31	31.9588	Positive	polyprotein	hepatitis C virus genotype 1a	Homo sapiens (human)	ELISPOT	IFNg release	HLA-B8
		http://www.iedb.org/epitope/24762	Linear peptide	HSKKKCDEL	9	97	31	31.9588	Positive	Genome polyprotein	Hepatitis C virus (isolate 1)	Homo sapiens (human)	51 chromium	cytotoxicity	HLA-B8
		http://www.iedb.org/epitope/24762	Linear peptide	HSKKKCDEL	9	97	31	31.9588	Positive	polyprotein	Hepacivirus C	Homo sapiens (human)	ELISPOT	IFNg release
		http://www.iedb.org/epitope/24762	Linear peptide	HSKKKCDEL	9	97	31	31.9588	Positive	HCV-1	Hepacivirus C	Homo sapiens (human)	ELISPOT	IFNg release	HLA-B8
		http://www.iedb.org/epitope/24762	Linear peptide	HSKKKCDEL	9	97	31	31.9588	Positive	polyprotein	Hepacivirus C	Homo sapiens (human)	ICS	IFNg release	HLA-B8
		http://www.iedb.org/epitope/24762	Linear peptide	HSKKKCDEL	9	97	31	31.9588	Positive	polyprotein	Hepacivirus C	Homo sapiens (human)	ICS	TNF release	HLA-B8
		http://www.iedb.org/epitope/24762	Linear peptide	HSKKKCDEL	9	97	31	31.9588	Positive	polyprotein	Hepacivirus C	Homo sapiens (human)	CFSE	proliferation	HLA-B8
		http://www.iedb.org/epitope/24762	Linear peptide	HSKKKCDEL	9	97	31	31.9588	Positive	polyprotein	Hepacivirus C	Homo sapiens (human)	ICS	IFNg release	HLA-B8
		http://www.iedb.org/epitope/24762	Linear peptide	HSKKKCDEL	9	97	31	31.9588	Positive	polyprotein	Hepacivirus C	Homo sapiens (human)	ICS	IL-2 release	HLA-B8
		http://www.iedb.org/epitope/24762	Linear peptide	HSKKKCDEL	9	97	31	31.9588	Positive	polyprotein	Hepacivirus C	Homo sapiens (human)	multimer/tetramer	qualitative binding	HLA-B8
		http://www.iedb.org/epitope/24762	Linear peptide	HSKKKCDEL	9	97	31	31.9588	Positive	NS3	Hepatitis C virus subtype 1b	Homo sapiens (human)	ICS	IFNg release	HLA class I
		http://www.iedb.org/epitope/24762	Linear peptide	HSKKKCDEL	9	97	31	31.9588	Negative	NS3	Hepatitis C virus subtype 1b	Homo sapiens (human)	ICS	IFNg release	HLA class I
		http://www.iedb.org/epitope/24762	Linear peptide	HSKKKCDEL	9	97	31	31.9588	Positive	NS3	Hepatitis C virus subtype 1b	Homo sapiens (human)	ICS	IFNg release	HLA class I
		http://www.iedb.org/epitope/24762	Linear peptide	HSKKKCDEL	9	97	31	31.9588	Negative	NS3	Hepatitis C virus subtype 1b	Homo sapiens (human)	ICS	IFNg release	HLA class I
		http://www.iedb.org/epitope/24762	Linear peptide	HSKKKCDEL	9	97	31	31.9588	Positive-Low	NS3	Hepatitis C virus subtype 1b	Homo sapiens (human)	ICS	IFNg release	HLA class I
		http://www.iedb.org/epitope/24762	Linear peptide	HSKKKCDEL	9	97	31	31.9588	Positive	NS3	Hepatitis C virus subtype 1b	Homo sapiens (human)	ICS	IFNg release	HLA class I
		http://www.iedb.org/epitope/24762	Linear peptide	HSKKKCDEL	9	97	31	31.9588	Negative	NS3	Hepatitis C virus subtype 1b	Homo sapiens (human)	ICS	IFNg release	HLA class I
		http://www.iedb.org/epitope/24762	Linear peptide	HSKKKCDEL	9	97	31	31.9588	Positive	NS3	Hepatitis C virus subtype 1b	Homo sapiens (human)	ICS	IFNg release	HLA class I
		http://www.iedb.org/epitope/24762	Linear peptide	HSKKKCDEL	9	97	31	31.9588	Positive	NS3	Hepacivirus C	Homo sapiens (human)	multimer/tetramer	qualitative binding	HLA-B*08:01
		http://www.iedb.org/epitope/24762	Linear peptide	HSKKKCDEL	9	97	31	31.9588	Positive	NS3	Hepacivirus C	Homo sapiens (human)	multimer/tetramer	qualitative binding	HLA-B*08:01
		http://www.iedb.org/epitope/24762	Linear peptide	HSKKKCDEL	9	97	31	31.9588	Positive	polyprotein	Hepatitis C virus subtype 1b	Homo sapiens (human)	ICS	IFNg release	HLA-B8
		http://www.iedb.org/epitope/24762	Linear peptide	HSKKKCDEL	9	97	31	31.9588	Negative	NS3	Hepacivirus C	Homo sapiens (human)	ICS	IFNg release	HLA class I
		http://www.iedb.org/epitope/24762	Linear peptide	HSKKKCDEL	9	97	31	31.9588	Positive-Low	non-structural protein 3	hepatitis C virus genotype 1a	Homo sapiens (human)	ELISPOT	IFNg release	HLA-B*08:01
		http://www.iedb.org/epitope/24762	Linear peptide	HSKKKCDEL	9	97	31	31.9588	Positive-Low	non-structural protein 3	hepatitis C virus genotype 1a	Homo sapiens (human)	ELISPOT	IFNg release	HLA-B*08:01
		http://www.iedb.org/epitope/24762	Linear peptide	HSKKKCDEL	9	97	31	31.9588	Positive	non-structural protein 3	hepatitis C virus genotype 1a	Homo sapiens (human)	ELISPOT	IFNg release	HLA-B*08:01
		http://www.iedb.org/epitope/24762	Linear peptide	HSKKKCDEL	9	97	31	31.9588	Positive	polyprotein	Hepacivirus C	Homo sapiens (human)	x-ray crystallography	3D structure	HLA-B*08:01
		http://www.iedb.org/epitope/24762	Linear peptide	HSKKKCDEL	9	97	31	31.9588	Positive	polyprotein	Hepacivirus C	Homo sapiens (human)	ICS	TNFa release	HLA-B*08:01
		http://www.iedb.org/epitope/24762	Linear peptide	HSKKKCDEL	9	97	31	31.9588	Positive	polyprotein	Hepacivirus C	Homo sapiens (human)	ICS	IFNg release	HLA-B*08:01
		http://www.iedb.org/epitope/24762	Linear peptide	HSKKKCDEL	9	97	31	31.9588	Positive	polyprotein	Hepacivirus C	Homo sapiens (human)	51 chromium	cytotoxicity	HLA-B*08:01
		http://www.iedb.org/epitope/24762	Linear peptide	HSKKKCDEL	9	97	31	31.9588	Positive	polyprotein	Hepacivirus C	Homo sapiens (human)	surface plasmon resonance (SPR)	dissociation constant KD	HLA-B*08:01
		http://www.iedb.org/epitope/24762	Linear peptide	HSKKKCDEL	9	97	31	31.9588	Positive	polyprotein	Hepacivirus C	Homo sapiens (human)	surface plasmon resonance (SPR)	dissociation constant KD	HLA-B*08:01
		http://www.iedb.org/epitope/24762	Linear peptide	HSKKKCDEL	9	97	31	31.9588	Positive	polyprotein	Hepacivirus C	Homo sapiens (human)	surface plasmon resonance (SPR)	dissociation constant KD	HLA-B*08:01
		http://www.iedb.org/epitope/24762	Linear peptide	HSKKKCDEL	9	97	31	31.9588	Positive-Low	polyprotein	Hepacivirus C	Homo sapiens (human)	surface plasmon resonance (SPR)	dissociation constant KD	HLA-B*08:01
		http://www.iedb.org/epitope/24762	Linear peptide	HSKKKCDEL	9	97	31	31.9588	Positive	polyprotein	Hepacivirus C	Homo sapiens (human)	ICS	IFNg release	HLA-B*08:01
		http://www.iedb.org/epitope/24762	Linear peptide	HSKKKCDEL	9	97	31	31.9588	Positive	polyprotein	Hepacivirus C	Homo sapiens (human)	ICS	IFNg release	HLA-B*08:01
		http://www.iedb.org/epitope/24762	Linear peptide	HSKKKCDEL	9	97	31	31.9588	Positive	polyprotein	Hepacivirus C	Homo sapiens (human)	ICS	IFNg release	HLA-B*08:01
		http://www.iedb.org/epitope/24762	Linear peptide	HSKKKCDEL	9	97	31	31.9588	Positive	polyprotein	Hepacivirus C	Homo sapiens (human)	ICS	IFNg release	HLA-B*08:01
		http://www.iedb.org/epitope/24762	Linear peptide	HSKKKCDEL	9	97	31	31.9588	Positive-Low	polyprotein	Hepacivirus C	Homo sapiens (human)	ICS	IFNg release	HLA-B*08:01
		http://www.iedb.org/epitope/24762	Linear peptide	HSKKKCDEL	9	97	31	31.9588	Positive	polyprotein	Hepacivirus C	Homo sapiens (human)	ICS	IFNg release	HLA-B*08:01
		http://www.iedb.org/epitope/24762	Linear peptide	HSKKKCDEL	9	97	31	31.9588	Positive	polyprotein	Hepacivirus C	Homo sapiens (human)	51 chromium	cytotoxicity	HLA-B*08:01
		http://www.iedb.org/epitope/24762	Linear peptide	HSKKKCDEL	9	97	31	31.9588	Positive	polyprotein	Hepacivirus C	Homo sapiens (human)	51 chromium	cytotoxicity	HLA-B*08:01
		http://www.iedb.org/epitope/24762	Linear peptide	HSKKKCDEL	9	97	31	31.9588	Positive-Low	polyprotein	Hepacivirus C	Homo sapiens (human)	51 chromium	cytotoxicity	HLA-B*08:01
		http://www.iedb.org/epitope/24762	Linear peptide	HSKKKCDEL	9	97	31	31.9588	Positive	polyprotein	Hepacivirus C	Homo sapiens (human)	51 chromium	cytotoxicity	HLA-B*08:01
		http://www.iedb.org/epitope/24762	Linear peptide	HSKKKCDEL	9	97	31	31.9588	Positive	polyprotein	Hepacivirus C	Homo sapiens (human)	51 chromium	cytotoxicity	HLA-B*08:01
		http://www.iedb.org/epitope/24762	Linear peptide	HSKKKCDEL	9	97	31	31.9588	Positive	polyprotein	Hepacivirus C	Homo sapiens (human)	51 chromium	cytotoxicity	HLA-B*08:01
		http://www.iedb.org/epitope/24762	Linear peptide	HSKKKCDEL	9	97	31	31.9588	Positive	Hepatitis C virus core, matrix, envelope and non-structural protein RNA.	Hepatitis C virus (isolate BK)	Homo sapiens (human)	ELISPOT	IFNg release	HLA-B8
		http://www.iedb.org/epitope/24762	Linear peptide	HSKKKCDEL	9	97	31	31.9588	Positive	Hepatitis C virus core, matrix, envelope and non-structural protein RNA.	Hepatitis C virus (isolate BK)	Homo sapiens (human)	ELISPOT	IFNg release
		http://www.iedb.org/epitope/24762	Linear peptide	HSKKKCDEL	9	97	31	31.9588	Negative	Hepatitis C virus core, matrix, envelope and non-structural protein RNA.	Hepatitis C virus (isolate BK)	Homo sapiens (human)	ELISPOT	IFNg release
		http://www.iedb.org/epitope/24762	Linear peptide	HSKKKCDEL	9	97	31	31.9588	Positive	polyprotein	Hepacivirus C	Homo sapiens (human)	binding assay	on rate	HLA-B*08:01
		http://www.iedb.org/epitope/24762	Linear peptide	HSKKKCDEL	9	97	31	31.9588	Positive	polyprotein	Hepacivirus C	Homo sapiens (human)	binding assay	off rate	HLA-B*08:01
		http://www.iedb.org/epitope/24762	Linear peptide	HSKKKCDEL	9	97	31	31.9588	Positive	polyprotein	Hepacivirus C	Homo sapiens (human)	binding assay	off rate	HLA-B*08:01
		http://www.iedb.org/epitope/24762	Linear peptide	HSKKKCDEL	9	97	31	31.9588	Positive	polyprotein	Hepacivirus C	Homo sapiens (human)	binding assay	on rate	HLA-B*08:01
		http://www.iedb.org/epitope/24762	Linear peptide	HSKKKCDEL	9	97	31	31.9588	Positive	polyprotein	Hepacivirus C	Homo sapiens (human)	binding assay	on rate	HLA-B*08:01
		http://www.iedb.org/epitope/24762	Linear peptide	HSKKKCDEL	9	97	31	31.9588	Positive	polyprotein	Hepacivirus C	Homo sapiens (human)	binding assay	off rate	HLA-B*08:01
		http://www.iedb.org/epitope/24762	Linear peptide	HSKKKCDEL	9	97	31	31.9588	Positive	polyprotein	Hepatitis C virus genotype 1	Homo sapiens (human)	ICS	IFNg release	HLA-B8
		http://www.iedb.org/epitope/24762	Linear peptide	HSKKKCDEL	9	97	31	31.9588	Negative	polyprotein	Hepatitis C virus genotype 1	Homo sapiens (human)	ICS	IFNg release	HLA-B8
		http://www.iedb.org/epitope/24762	Linear peptide	HSKKKCDEL	9	97	31	31.9588	Positive	polyprotein	Hepacivirus C	Homo sapiens (human)	ICS	IFNg release	HLA-B*08:01
		http://www.iedb.org/epitope/24762	Linear peptide	HSKKKCDEL	9	97	31	31.9588	Negative	Genome polyprotein	Hepatitis C virus (isolate 1)	human (Homo sapiens)	purified MHC/competitive/radioactivity	dissociation constant KD (~IC50)	HLA-A*02:03
		http://www.iedb.org/epitope/24762	Linear peptide	HSKKKCDEL	9	97	31	31.9588	Positive-Low	Genome polyprotein	Hepatitis C virus (isolate 1)	human (Homo sapiens)	purified MHC/competitive/radioactivity	dissociation constant KD (~IC50)	HLA-A*01:01
		http://www.iedb.org/epitope/24762	Linear peptide	HSKKKCDEL	9	97	31	31.9588	Negative	Genome polyprotein	Hepatitis C virus (isolate 1)	human (Homo sapiens)	purified MHC/competitive/radioactivity	dissociation constant KD (~IC50)	HLA-A*02:06
		http://www.iedb.org/epitope/24762	Linear peptide	HSKKKCDEL	9	97	31	31.9588	Negative	Genome polyprotein	Hepatitis C virus (isolate 1)	human (Homo sapiens)	purified MHC/competitive/radioactivity	dissociation constant KD (~IC50)	HLA-A*02:02
		http://www.iedb.org/epitope/24762	Linear peptide	HSKKKCDEL	9	97	31	31.9588	Negative	Genome polyprotein	Hepatitis C virus (isolate 1)	human (Homo sapiens)	purified MHC/competitive/radioactivity	dissociation constant KD (~IC50)	HLA-A*02:01
		http://www.iedb.org/epitope/24762	Linear peptide	HSKKKCDEL	9	97	31	31.9588	Negative	Genome polyprotein	Hepatitis C virus (isolate 1)	human (Homo sapiens)	purified MHC/competitive/radioactivity	dissociation constant KD (~IC50)	HLA-A*68:02
		http://www.iedb.org/epitope/24762	Linear peptide	HSKKKCDEL	9	97	31	31.9588	Negative	Genome polyprotein	Hepatitis C virus (isolate 1)	human (Homo sapiens)	purified MHC/competitive/radioactivity	dissociation constant KD (~IC50)	HLA-B*54:01
		http://www.iedb.org/epitope/24762	Linear peptide	HSKKKCDEL	9	97	31	31.9588	Negative	Genome polyprotein	Hepatitis C virus (isolate 1)	human (Homo sapiens)	purified MHC/competitive/radioactivity	dissociation constant KD (~IC50)	HLA-B*51:01
		http://www.iedb.org/epitope/24762	Linear peptide	HSKKKCDEL	9	97	31	31.9588	Negative	Genome polyprotein	Hepatitis C virus (isolate 1)	human (Homo sapiens)	purified MHC/competitive/radioactivity	dissociation constant KD (~IC50)	HLA-B*07:02
		http://www.iedb.org/epitope/24762	Linear peptide	HSKKKCDEL	9	97	31	31.9588	Negative	Genome polyprotein	Hepatitis C virus (isolate 1)	human (Homo sapiens)	purified MHC/competitive/radioactivity	dissociation constant KD (~IC50)	HLA-B*53:01
		http://www.iedb.org/epitope/24762	Linear peptide	HSKKKCDEL	9	97	31	31.9588	Negative	Genome polyprotein	Hepatitis C virus (isolate 1)	human (Homo sapiens)	purified MHC/competitive/radioactivity	dissociation constant KD (~IC50)	HLA-B*18:01
		http://www.iedb.org/epitope/24762	Linear peptide	HSKKKCDEL	9	97	31	31.9588	Negative	Genome polyprotein	Hepatitis C virus (isolate 1)	human (Homo sapiens)	purified MHC/competitive/radioactivity	dissociation constant KD (~IC50)	HLA-B*40:01
		http://www.iedb.org/epitope/24762	Linear peptide	HSKKKCDEL	9	97	31	31.9588	Negative	Genome polyprotein	Hepatitis C virus (isolate 1)	human (Homo sapiens)	purified MHC/competitive/radioactivity	dissociation constant KD (~IC50)	HLA-B*40:02
		http://www.iedb.org/epitope/24762	Linear peptide	HSKKKCDEL	9	97	31	31.9588	Negative	Genome polyprotein	Hepatitis C virus (isolate 1)	human (Homo sapiens)	purified MHC/competitive/radioactivity	dissociation constant KD (~IC50)	HLA-B*44:03
		http://www.iedb.org/epitope/24762	Linear peptide	HSKKKCDEL	9	97	31	31.9588	Negative	Genome polyprotein	Hepatitis C virus (isolate 1)	human (Homo sapiens)	purified MHC/competitive/radioactivity	dissociation constant KD (~IC50)	HLA-B*44:02
		http://www.iedb.org/epitope/24762	Linear peptide	HSKKKCDEL	9	97	31	31.9588	Negative	Genome polyprotein	Hepatitis C virus (isolate 1)	human (Homo sapiens)	purified MHC/competitive/radioactivity	dissociation constant KD (~IC50)	HLA-B*35:01
		http://www.iedb.org/epitope/24762	Linear peptide	HSKKKCDEL	9	97	31	31.9588	Negative	Genome polyprotein	Hepatitis C virus (isolate 1)	human (Homo sapiens)	purified MHC/competitive/radioactivity	dissociation constant KD (~IC50)	HLA-B*08:01
		http://www.iedb.org/epitope/24762	Linear peptide	HSKKKCDEL	9	97	31	31.9588	Negative	Genome polyprotein	Hepatitis C virus (isolate 1)	human (Homo sapiens)	purified MHC/competitive/radioactivity	dissociation constant KD (~IC50)	HLA-A*68:01
		http://www.iedb.org/epitope/24762	Linear peptide	HSKKKCDEL	9	97	31	31.9588	Negative	Genome polyprotein	Hepatitis C virus (isolate 1)	human (Homo sapiens)	purified MHC/competitive/radioactivity	dissociation constant KD (~IC50)	HLA-A*11:01
		http://www.iedb.org/epitope/24762	Linear peptide	HSKKKCDEL	9	97	31	31.9588	Negative	Genome polyprotein	Hepatitis C virus (isolate 1)	human (Homo sapiens)	purified MHC/competitive/radioactivity	dissociation constant KD (~IC50)	HLA-A*33:01
		http://www.iedb.org/epitope/24762	Linear peptide	HSKKKCDEL	9	97	31	31.9588	Negative	Genome polyprotein	Hepatitis C virus (isolate 1)	human (Homo sapiens)	purified MHC/competitive/radioactivity	dissociation constant KD (~IC50)	HLA-A*31:01
		http://www.iedb.org/epitope/24762	Linear peptide	HSKKKCDEL	9	97	31	31.9588	Negative	Genome polyprotein	Hepatitis C virus (isolate 1)	human (Homo sapiens)	purified MHC/competitive/radioactivity	dissociation constant KD (~IC50)	HLA-A*03:01
		http://www.iedb.org/epitope/24762	Linear peptide	HSKKKCDEL	9	97	31	31.9588	Negative	Genome polyprotein	Hepatitis C virus (isolate 1)	human (Homo sapiens)	purified MHC/competitive/radioactivity	dissociation constant KD (~IC50)	HLA-B*44:02
		http://www.iedb.org/epitope/24762	Linear peptide	HSKKKCDEL	9	97	31	31.9588	Positive-Low	non-structural protein 3	hepatitis C virus genotype 1a	human (Homo sapiens)	purified MHC/competitive/radioactivity	half maximal inhibitory concentration (IC50)	HLA-B*08:01
		http://www.iedb.org/epitope/24762	Linear peptide	HSKKKCDEL	9	97	31	31.9588	Positive	polyprotein	Hepacivirus C	human (Homo sapiens)	x-ray crystallography	3D structure	HLA-B*08:01
		http://www.iedb.org/epitope/24762	Linear peptide	HSKKKCDEL	9	97	31	31.9588	Positive	polyprotein	Hepacivirus C	human (Homo sapiens)	x-ray crystallography	3D structure	HLA-B*08:01
		http://www.iedb.org/epitope/24762	Linear peptide	HSKKKCDEL	9	97	31	31.9588	Positive	polyprotein	Hepacivirus C	human (Homo sapiens)	purified MHC/direct/fluorescence	50% dissociation temperature	HLA-B*08:01
		http://www.iedb.org/epitope/24951	Linear peptide	HTPGCVPCV	9	1	0	0	Positive-Intermediate	Genome polyprotein	Hepatitis C virus (isolate 1)	rhesus macaque (Macaca mulatta)	purified MHC/competitive/radioactivity	dissociation constant KD (~IC50)	Mamu-A1*001:01
		http://www.iedb.org/epitope/25685	Linear peptide	IDTLTCGFA	9	3	2	66.6667	Negative	Genome polyprotein	Hepatitis C virus (isolate 1)	Homo sapiens (human)	ELISPOT	IFNg release
		http://www.iedb.org/epitope/25685	Linear peptide	IDTLTCGFA	9	3	2	66.6667	Positive-Intermediate	Genome polyprotein	Hepatitis C virus (isolate 1)	mouse (Mus musculus)	purified MHC/competitive/radioactivity	dissociation constant KD (~IC50)	H2-Kk
		http://www.iedb.org/epitope/25685	Linear peptide	IDTLTCGFA	9	3	2	66.6667	Negative	Genome polyprotein	Hepatitis C virus (isolate 1)	rhesus macaque (Macaca mulatta)	purified MHC/competitive/radioactivity	dissociation constant KD (~IC50)	Mamu-A1*011:01
		http://www.iedb.org/epitope/26954	Linear peptide	ILAGYGAGV	9	68	25	36.7647	Negative	Genome polyprotein	Hepatitis C virus subtype 1b	Homo sapiens (human)	ELISA	IFNg release	HLA-A2
		http://www.iedb.org/epitope/26954	Linear peptide	ILAGYGAGV	9	68	25	36.7647	Positive	HCV-1	Hepatitis C virus genotype 1	Homo sapiens (human)	ELISPOT	IFNg release	HLA-A2
		http://www.iedb.org/epitope/26954	Linear peptide	ILAGYGAGV	9	68	25	36.7647	Negative	Genome polyprotein	Hepatitis C virus (isolate 1)	Homo sapiens (human)	51 chromium	cytotoxicity	HLA-A2
		http://www.iedb.org/epitope/26954	Linear peptide	ILAGYGAGV	9	68	25	36.7647	Negative	polyprotein	Hepatitis C virus (isolate Taiwan)	Homo sapiens (human)	51 chromium	cytotoxicity	HLA-A2
		http://www.iedb.org/epitope/26954	Linear peptide	ILAGYGAGV	9	68	25	36.7647	Positive	polyprotein	Hepacivirus C	Homo sapiens (human)	ELISPOT	IFNg release	HLA-A*02:01
		http://www.iedb.org/epitope/26954	Linear peptide	ILAGYGAGV	9	68	25	36.7647	Positive	HCV-1	Hepacivirus C	Homo sapiens (human)	multimer/tetramer	qualitative binding	HLA-A2
		http://www.iedb.org/epitope/26954	Linear peptide	ILAGYGAGV	9	68	25	36.7647	Positive	HCV-1	Hepacivirus C	Homo sapiens (human)	ICS	IFNg release	HLA-A2
		http://www.iedb.org/epitope/26954	Linear peptide	ILAGYGAGV	9	68	25	36.7647	Positive	HCV-1	Hepacivirus C	Homo sapiens (human)	51 chromium	cytotoxicity	HLA-A*02:01
		http://www.iedb.org/epitope/26954	Linear peptide	ILAGYGAGV	9	68	25	36.7647	Positive	polyprotein precursor	Hepacivirus C	Homo sapiens (human)	ELISPOT	IFNg release	HLA-A*02:01
		http://www.iedb.org/epitope/26954	Linear peptide	ILAGYGAGV	9	68	25	36.7647	Positive	polyprotein	Hepacivirus C	Homo sapiens (human)	51 chromium	cytotoxicity	HLA-A2
		http://www.iedb.org/epitope/26954	Linear peptide	ILAGYGAGV	9	68	25	36.7647	Positive	polyprotein	Hepacivirus C	Homo sapiens (human)	51 chromium	cytotoxicity	HLA-A2
		http://www.iedb.org/epitope/26954	Linear peptide	ILAGYGAGV	9	68	25	36.7647	Positive	polyprotein	Hepacivirus C	Homo sapiens (human)	ELISPOT	IFNg release	HLA-A2
		http://www.iedb.org/epitope/26954	Linear peptide	ILAGYGAGV	9	68	25	36.7647	Positive	polyprotein precursor	Hepacivirus C	Homo sapiens (human)	51 chromium	cytotoxicity	HLA-A2
		http://www.iedb.org/epitope/26954	Linear peptide	ILAGYGAGV	9	68	25	36.7647	Negative	polyprotein	hepatitis C virus genotype 1a	Homo sapiens (human)	51 chromium	cytotoxicity	HLA-A*02:01
		http://www.iedb.org/epitope/26954	Linear peptide	ILAGYGAGV	9	68	25	36.7647	Negative	polyprotein	hepatitis C virus genotype 1a	Homo sapiens (human)	51 chromium	cytotoxicity	HLA-A*02:01
		http://www.iedb.org/epitope/26954	Linear peptide	ILAGYGAGV	9	68	25	36.7647	Negative	polyprotein	hepatitis C virus genotype 1a	Homo sapiens (human)	51 chromium	cytotoxicity	HLA-A*02:01
		http://www.iedb.org/epitope/26954	Linear peptide	ILAGYGAGV	9	68	25	36.7647	Positive	Genome polyprotein	Hepacivirus C	Homo sapiens (human)	51 chromium	cytotoxicity	HLA-A*02:01
		http://www.iedb.org/epitope/26954	Linear peptide	ILAGYGAGV	9	68	25	36.7647	Negative	Genome polyprotein	Hepacivirus C	Mus musculus HLA-A*0201/Kb Tg	51 chromium	cytotoxicity	HLA-A*02:01
		http://www.iedb.org/epitope/26954	Linear peptide	ILAGYGAGV	9	68	25	36.7647	Negative	polyprotein	Hepatitis C virus subtype 1b	Mus musculus HLA-A*0201/Db-human b2m Tg (HHD)	51 chromium	cytotoxicity	HLA-A*02:01
		http://www.iedb.org/epitope/26954	Linear peptide	ILAGYGAGV	9	68	25	36.7647	Negative	polyprotein	Hepatitis C virus subtype 1b	Mus musculus HLA-A*0201/Db-human b2m Tg (HHD)	ELISPOT	IFNg release	HLA-A*02:01
		http://www.iedb.org/epitope/26954	Linear peptide	ILAGYGAGV	9	68	25	36.7647	Positive	Genome polyprotein	Hepatitis C virus (isolate 1)	Homo sapiens (human)	51 chromium	cytotoxicity	HLA-A*02:01
		http://www.iedb.org/epitope/26954	Linear peptide	ILAGYGAGV	9	68	25	36.7647	Negative	Genome polyprotein	Hepatitis C virus (isolate 1)	Homo sapiens (human)	51 chromium	cytotoxicity	HLA-A*02:01
		http://www.iedb.org/epitope/26954	Linear peptide	ILAGYGAGV	9	68	25	36.7647	Negative	Genome polyprotein	Hepatitis C virus (isolate 1)	Homo sapiens (human)	ELISPOT	IFNg release	HLA-A2
		http://www.iedb.org/epitope/26954	Linear peptide	ILAGYGAGV	9	68	25	36.7647	Positive	polyprotein precursor	Hepacivirus C	Homo sapiens (human)	ELISPOT	IFNg release	HLA-A2
		http://www.iedb.org/epitope/26954	Linear peptide	ILAGYGAGV	9	68	25	36.7647	Negative	polyprotein precursor	hepatitis C virus genotype 1a	Homo sapiens (human)	ELISPOT	IFNg release	HLA-A2
		http://www.iedb.org/epitope/26954	Linear peptide	ILAGYGAGV	9	68	25	36.7647	Negative	polyprotein precursor	hepatitis C virus genotype 1a	Homo sapiens (human)	multimer/tetramer	qualitative binding	HLA-A2
		http://www.iedb.org/epitope/26954	Linear peptide	ILAGYGAGV	9	68	25	36.7647	Positive	NS4B protein	Hepacivirus C	Mus musculus HLA-A*0201/Db-human b2m Tg (HHD)	51 chromium	cytotoxicity	HLA-A*02:01
		http://www.iedb.org/epitope/26954	Linear peptide	ILAGYGAGV	9	68	25	36.7647	Negative	NS4B protein	Hepacivirus C	Mus musculus HLA-A*0201/Db-human b2m Tg (HHD)	ICS	IFNg release	HLA-A*02:01
		http://www.iedb.org/epitope/26954	Linear peptide	ILAGYGAGV	9	68	25	36.7647	Positive	Genome polyprotein	hepatitis C virus genotype 1a	Mus musculus HLA-A*0201/Db-human b2m Tg (HHD)	51 chromium	cytotoxicity	HLA-A*02:01
		http://www.iedb.org/epitope/26954	Linear peptide	ILAGYGAGV	9	68	25	36.7647	Positive	Genome polyprotein	hepatitis C virus genotype 1a	Mus musculus HLA-A*0201/Db-human b2m Tg (HHD)	ELISPOT	IFNg release	HLA-A*02:01
		http://www.iedb.org/epitope/26954	Linear peptide	ILAGYGAGV	9	68	25	36.7647	Positive	HCV-1	Hepacivirus C	Homo sapiens (human)	ELISPOT	IFNg release	HLA-A2
		http://www.iedb.org/epitope/26954	Linear peptide	ILAGYGAGV	9	68	25	36.7647	Negative	HCV-1	Hepacivirus C	Homo sapiens (human)	ELISPOT	IFNg release	HLA-A2
		http://www.iedb.org/epitope/26954	Linear peptide	ILAGYGAGV	9	68	25	36.7647	Positive	polyprotein	Hepacivirus C	Mus musculus HLA-A*0201/Db-human b2m Tg Db null b2m null (HHD-2)	3H-thymidine	proliferation	HLA-A*02:01
		http://www.iedb.org/epitope/26954	Linear peptide	ILAGYGAGV	9	68	25	36.7647	Positive	polyprotein	Hepacivirus C	Mus musculus C57BL/6 HLA-A2/Kb Tg	51 chromium	cytotoxicity	HLA-A*02:01
		http://www.iedb.org/epitope/26954	Linear peptide	ILAGYGAGV	9	68	25	36.7647	Positive	polyprotein	Hepacivirus C	Mus musculus C57BL/6 HLA-A2/Kb Tg	ELISA	IFNg release	HLA-A*02:01
		http://www.iedb.org/epitope/26954	Linear peptide	ILAGYGAGV	9	68	25	36.7647	Positive	polyprotein	Hepacivirus C	Mus musculus C57BL/6 HLA-A2/Kb Tg	ELISA	IFNg release	HLA-A*02:01
		http://www.iedb.org/epitope/26954	Linear peptide	ILAGYGAGV	9	68	25	36.7647	Positive	polyprotein	Hepacivirus C	Mus musculus C57BL/6 HLA-A2/Kb Tg	51 chromium	cytotoxicity	HLA-A*02:01
		http://www.iedb.org/epitope/26954	Linear peptide	ILAGYGAGV	9	68	25	36.7647	Positive	polyprotein	Hepacivirus C	Homo sapiens (human)	ELISPOT	IFNg release	HLA-A2
		http://www.iedb.org/epitope/26954	Linear peptide	ILAGYGAGV	9	68	25	36.7647	Positive	polyprotein	Hepatitis C virus (isolate H77)	Homo sapiens (human)	ELISPOT	IFNg release	HLA-A2
		http://www.iedb.org/epitope/26954	Linear peptide	ILAGYGAGV	9	68	25	36.7647	Negative	polyprotein	Hepacivirus C	Homo sapiens Caucasian	ELISPOT	IFNg release	HLA class I
		http://www.iedb.org/epitope/26954	Linear peptide	ILAGYGAGV	9	68	25	36.7647	Negative	polyprotein	Hepacivirus C	Homo sapiens Caucasian	ELISPOT	IFNg release	HLA class I
		http://www.iedb.org/epitope/26954	Linear peptide	ILAGYGAGV	9	68	25	36.7647	Negative	NS4 protein	Hepacivirus C	Homo sapiens (human)	ICS	IFNg release	HLA class I
		http://www.iedb.org/epitope/26954	Linear peptide	ILAGYGAGV	9	68	25	36.7647	Negative	polyprotein	Hepacivirus C	Homo sapiens (human)	ELISPOT	IFNg release	HLA-A*02:01
		http://www.iedb.org/epitope/26954	Linear peptide	ILAGYGAGV	9	68	25	36.7647	Negative	polyprotein	Hepacivirus C	Homo sapiens (human)	ELISPOT	IFNg release	HLA-A*02:01
		http://www.iedb.org/epitope/26954	Linear peptide	ILAGYGAGV	9	68	25	36.7647	Negative	polyprotein	hepatitis C virus genotype 1a	Homo sapiens (human)	ELISPOT	IFNg release	HLA-A*02:01
		http://www.iedb.org/epitope/26954	Linear peptide	ILAGYGAGV	9	68	25	36.7647	Positive	Hepatitis C virus core, matrix, envelope and non-structural protein RNA.	Hepatitis C virus (isolate BK)	Homo sapiens (human)	ELISPOT	IFNg release
		http://www.iedb.org/epitope/26954	Linear peptide	ILAGYGAGV	9	68	25	36.7647	Negative	polyprotein	Hepatitis C virus genotype 1	Homo sapiens (human)	ICS	IFNg release	HLA-A2
		http://www.iedb.org/epitope/26954	Linear peptide	ILAGYGAGV	9	68	25	36.7647	Negative	polyprotein	Hepatitis C virus genotype 1	Homo sapiens (human)	ICS	IFNg release	HLA-A2
		http://www.iedb.org/epitope/26954	Linear peptide	ILAGYGAGV	9	68	25	36.7647	Negative	HCV polyprotein [Hepacivirus C]	Hepatitis C virus (isolate H77)	Mus musculus HLA-A2 Tg	ELISPOT	IFNg release	HLA-A*02:01
		http://www.iedb.org/epitope/26954	Linear peptide	ILAGYGAGV	9	68	25	36.7647	Positive-Intermediate	Genome polyprotein	Hepatitis C virus (isolate H)	human (Homo sapiens)	purified MHC/competitive/radioactivity	half maximal inhibitory concentration (IC50)	HLA-A*02:01
		http://www.iedb.org/epitope/26954	Linear peptide	ILAGYGAGV	9	68	25	36.7647	Positive-Intermediate	Genome polyprotein	Hepacivirus C	human (Homo sapiens)	purified MHC/competitive/radioactivity	half maximal inhibitory concentration (IC50)	HLA-A*02:01
		http://www.iedb.org/epitope/26954	Linear peptide	ILAGYGAGV	9	68	25	36.7647	Positive	polyprotein	Hepacivirus C	human (Homo sapiens)	purified MHC/competitive/radioactivity	dissociation constant KD (~IC50)	HLA-A*02:01
		http://www.iedb.org/epitope/26954	Linear peptide	ILAGYGAGV	9	68	25	36.7647	Positive-Intermediate	polyprotein	Hepacivirus C	human (Homo sapiens)	purified MHC/competitive/radioactivity	dissociation constant KD (~IC50)	HLA-A*02:01
		http://www.iedb.org/epitope/26954	Linear peptide	ILAGYGAGV	9	68	25	36.7647	Positive-Intermediate	polyprotein	Hepacivirus C	human (Homo sapiens)	purified MHC/competitive/radioactivity	dissociation constant KD (~IC50)	HLA-A*02:02
		http://www.iedb.org/epitope/26954	Linear peptide	ILAGYGAGV	9	68	25	36.7647	Positive-High	polyprotein	Hepacivirus C	human (Homo sapiens)	purified MHC/competitive/radioactivity	dissociation constant KD (~IC50)	HLA-A*02:03
		http://www.iedb.org/epitope/26954	Linear peptide	ILAGYGAGV	9	68	25	36.7647	Positive-Low	polyprotein	Hepacivirus C	human (Homo sapiens)	purified MHC/competitive/radioactivity	half maximal inhibitory concentration (IC50)	HLA-A*02:06
		http://www.iedb.org/epitope/26954	Linear peptide	ILAGYGAGV	9	68	25	36.7647	Positive-Low	polyprotein	Hepacivirus C	human (Homo sapiens)	purified MHC/competitive/radioactivity	half maximal inhibitory concentration (IC50)	HLA-A*68:02
		http://www.iedb.org/epitope/26954	Linear peptide	ILAGYGAGV	9	68	25	36.7647	Positive-Low	Genome polyprotein	Hepatitis C virus (isolate 1)	mouse (Mus musculus)	purified MHC/competitive/radioactivity	dissociation constant KD (~IC50)	H2-Kb
		http://www.iedb.org/epitope/26954	Linear peptide	ILAGYGAGV	9	68	25	36.7647	Positive	polyprotein precursor	Hepacivirus C	human (Homo sapiens)	cellular MHC/direct/fluorescence	qualitative binding	HLA-A2
		http://www.iedb.org/epitope/26954	Linear peptide	ILAGYGAGV	9	68	25	36.7647	Positive	polyprotein	Hepatitis C virus subtype 1b	human (Homo sapiens)	purified MHC/competitive/radioactivity	qualitative binding	HLA-A*02:01
		http://www.iedb.org/epitope/26954	Linear peptide	ILAGYGAGV	9	68	25	36.7647	Positive-Intermediate	Genome polyprotein	Hepatitis C virus (isolate 1)	human (Homo sapiens)	purified MHC/competitive/radioactivity	half maximal inhibitory concentration (IC50)	HLA-A*02:01
		http://www.iedb.org/epitope/26954	Linear peptide	ILAGYGAGV	9	68	25	36.7647	Positive-High	NS4B protein	Hepacivirus C	human (Homo sapiens)	cellular MHC/direct/fluorescence	half life	HLA-A*02:01
		http://www.iedb.org/epitope/26954	Linear peptide	ILAGYGAGV	9	68	25	36.7647	Positive-Intermediate	polyprotein	Hepacivirus C	human (Homo sapiens)	purified MHC/competitive/radioactivity	half maximal inhibitory concentration (IC50)	HLA-A*02:01
		http://www.iedb.org/epitope/26954	Linear peptide	ILAGYGAGV	9	68	25	36.7647	Positive-High	polyprotein	Hepacivirus C	human (Homo sapiens)	purified MHC/competitive/radioactivity	half maximal inhibitory concentration (IC50)	HLA-A*02:02
		http://www.iedb.org/epitope/26954	Linear peptide	ILAGYGAGV	9	68	25	36.7647	Positive-High	polyprotein	Hepacivirus C	human (Homo sapiens)	purified MHC/competitive/radioactivity	half maximal inhibitory concentration (IC50)	HLA-A*02:03
		http://www.iedb.org/epitope/26954	Linear peptide	ILAGYGAGV	9	68	25	36.7647	Positive-Low	polyprotein	Hepacivirus C	human (Homo sapiens)	purified MHC/competitive/radioactivity	half maximal inhibitory concentration (IC50)	HLA-A*02:06
		http://www.iedb.org/epitope/26954	Linear peptide	ILAGYGAGV	9	68	25	36.7647	Negative	polyprotein	Hepacivirus C	human (Homo sapiens)	cellular MHC/competitive/fluorescence	half maximal inhibitory concentration (IC50)	HLA-A*68:02
		http://www.iedb.org/epitope/26954	Linear peptide	ILAGYGAGV	9	68	25	36.7647	Positive-Intermediate	polyprotein	hepatitis C virus genotype 1a	human (Homo sapiens)	purified MHC/competitive/radioactivity	half maximal inhibitory concentration (IC50)	HLA-A*02:01
		http://www.iedb.org/epitope/27011	Linear peptide	ILDSFDPLV	9	27	7	25.9259	Negative	Genome polyprotein	Hepatitis C virus subtype 1b	Homo sapiens (human)	ELISA	IFNg release	HLA-A2
		http://www.iedb.org/epitope/27011	Linear peptide	ILDSFDPLV	9	27	7	25.9259	Positive	polyprotein	Hepatitis C virus genotype 1	Homo sapiens (human)	ELISPOT	IFNg release	HLA-A2
		http://www.iedb.org/epitope/27011	Linear peptide	ILDSFDPLV	9	27	7	25.9259	Positive	Genome polyprotein	Hepacivirus C	Homo sapiens (human)	ELISPOT	IFNg release	HLA-A*02:01
		http://www.iedb.org/epitope/27011	Linear peptide	ILDSFDPLV	9	27	7	25.9259	Positive	polyprotein	Hepacivirus C	Homo sapiens	51 chromium	cytotoxicity	HLA-A2
		http://www.iedb.org/epitope/27011	Linear peptide	ILDSFDPLV	9	27	7	25.9259	Positive	polyprotein precursor	Hepacivirus C	Homo sapiens (human)	ELISPOT	IFNg release	HLA-A*02:01
		http://www.iedb.org/epitope/27011	Linear peptide	ILDSFDPLV	9	27	7	25.9259	Negative	polyprotein	Hepatitis C virus (isolate Taiwan)	Homo sapiens (human)	51 chromium	cytotoxicity	HLA-A2
		http://www.iedb.org/epitope/27011	Linear peptide	ILDSFDPLV	9	27	7	25.9259	Positive	polyprotein precursor	Hepacivirus C	Homo sapiens (human)	51 chromium	cytotoxicity	HLA-A2
		http://www.iedb.org/epitope/27011	Linear peptide	ILDSFDPLV	9	27	7	25.9259	Positive	Genome polyprotein	Hepacivirus C	Homo sapiens (human)	in vitro assay	cytotoxicity	HLA-A2
		http://www.iedb.org/epitope/27011	Linear peptide	ILDSFDPLV	9	27	7	25.9259	Positive	polyprotein	Hepacivirus C	Homo sapiens (human)	51 chromium	cytotoxicity	HLA-A2
		http://www.iedb.org/epitope/27011	Linear peptide	ILDSFDPLV	9	27	7	25.9259	Negative	Genome polyprotein	Hepatitis C virus (isolate 1)	Homo sapiens (human)	ELISPOT	IFNg release	HLA-A2
		http://www.iedb.org/epitope/27011	Linear peptide	ILDSFDPLV	9	27	7	25.9259	Positive	polyprotein precursor	Hepacivirus C	Homo sapiens (human)	ELISPOT	IFNg release	HLA-A2
		http://www.iedb.org/epitope/27011	Linear peptide	ILDSFDPLV	9	27	7	25.9259	Negative	polyprotein precursor	hepatitis C virus genotype 1a	Homo sapiens (human)	ELISPOT	IFNg release	HLA-A2
		http://www.iedb.org/epitope/27011	Linear peptide	ILDSFDPLV	9	27	7	25.9259	Positive	NS5A protein	Hepacivirus C	Mus musculus HLA-A*0201/Db-human b2m Tg (HHD)	51 chromium	cytotoxicity	HLA-A*02:01
		http://www.iedb.org/epitope/27011	Linear peptide	ILDSFDPLV	9	27	7	25.9259	Negative	NS5A protein	Hepacivirus C	Mus musculus HLA-A*0201/Db-human b2m Tg (HHD)	ICS	IFNg release	HLA-A*02:01
		http://www.iedb.org/epitope/27011	Linear peptide	ILDSFDPLV	9	27	7	25.9259	Positive	polyprotein	Hepacivirus C	Homo sapiens (human)	51 chromium	cytotoxicity	HLA-A2
		http://www.iedb.org/epitope/27011	Linear peptide	ILDSFDPLV	9	27	7	25.9259	Positive	HCV-1	Hepacivirus C	Homo sapiens (human)	ELISPOT	IFNg release	HLA-A2
		http://www.iedb.org/epitope/27011	Linear peptide	ILDSFDPLV	9	27	7	25.9259	Positive	HCV-1	Hepacivirus C	Homo sapiens (human)	ELISPOT	IFNg release	HLA-A2
		http://www.iedb.org/epitope/27011	Linear peptide	ILDSFDPLV	9	27	7	25.9259	Negative	NS5A protein	Hepacivirus C	Homo sapiens (human)	ICS	IFNg release	HLA class I
		http://www.iedb.org/epitope/27011	Linear peptide	ILDSFDPLV	9	27	7	25.9259	Positive	Genome polyprotein	Hepatitis C virus genotype 1	Homo sapiens (human)	ELISPOT	IFNg release	HLA-A*02:01
		http://www.iedb.org/epitope/27011	Linear peptide	ILDSFDPLV	9	27	7	25.9259	Positive	Genome polyprotein	Hepatitis C virus genotype 1	Homo sapiens (human)	ELISPOT	IFNg release	HLA-A*02:01
		http://www.iedb.org/epitope/27011	Linear peptide	ILDSFDPLV	9	27	7	25.9259	Positive	polyprotein precursor	Hepacivirus C	Homo sapiens (human)	in vitro assay	cytotoxicity	HLA-A2
		http://www.iedb.org/epitope/27011	Linear peptide	ILDSFDPLV	9	27	7	25.9259	Positive	NS5A protein, partial [Hepatitis C virus subtype 1b]	Hepatitis C virus genotype 1	Homo sapiens (human)	ICS	IFNg release	HLA-A2
		http://www.iedb.org/epitope/27011	Linear peptide	ILDSFDPLV	9	27	7	25.9259	Negative	NS5A protein, partial [Hepatitis C virus subtype 1b]	Hepatitis C virus genotype 1	Homo sapiens (human)	ICS	IFNg release	HLA-A2
		http://www.iedb.org/epitope/27011	Linear peptide	ILDSFDPLV	9	27	7	25.9259	Positive	polyprotein precursor	Hepacivirus C	human (Homo sapiens)	cellular MHC/direct/fluorescence	qualitative binding	HLA-A2
		http://www.iedb.org/epitope/27011	Linear peptide	ILDSFDPLV	9	27	7	25.9259	Positive-High	NS5A protein	Hepacivirus C	human (Homo sapiens)	cellular MHC/direct/fluorescence	half life	HLA-A*02:01
		http://www.iedb.org/epitope/27011	Linear peptide	ILDSFDPLV	9	27	7	25.9259	Positive-High	polyprotein	Hepacivirus C	human (Homo sapiens)	purified MHC/competitive/fluorescence	dissociation constant KD	HLA-A*02:01
		http://www.iedb.org/epitope/27011	Linear peptide	ILDSFDPLV	9	27	7	25.9259	Positive-High	polyprotein	Hepacivirus C	human (Homo sapiens)	purified MHC/direct/radioactivity	half life	HLA-A*02:01
		http://www.iedb.org/epitope/29182	Linear peptide	ITYSTYGKF	9	8	4	50	Positive	polyprotein	Hepatitis C virus subtype 1b	Homo sapiens (human)	51 chromium	cytotoxicity	HLA-A*24:02
		http://www.iedb.org/epitope/29182	Linear peptide	ITYSTYGKF	9	8	4	50	Negative	NS3 protease/helicase'	Hepacivirus C	Mus musculus C57BL/6 bg	ICS	IFNg release	H2-Db
		http://www.iedb.org/epitope/29182	Linear peptide	ITYSTYGKF	9	8	4	50	Negative	NS3 protease/helicase'	Hepacivirus C	Mus musculus C57BL/6 bg	biological activity	degranulation	H2-Db
		http://www.iedb.org/epitope/29182	Linear peptide	ITYSTYGKF	9	8	4	50	Negative	NS3 protease/helicase'	Hepacivirus C	Mus musculus C57BL/6 bg	ICS	IFNg release	H2-Kb
		http://www.iedb.org/epitope/29182	Linear peptide	ITYSTYGKF	9	8	4	50	Negative	NS3 protease/helicase'	Hepacivirus C	Mus musculus C57BL/6 bg	biological activity	degranulation	H2-Kb
		http://www.iedb.org/epitope/29182	Linear peptide	ITYSTYGKF	9	8	4	50	Positive	polyprotein	Hepatitis C virus subtype 1b	human (Homo sapiens)	cellular MHC/direct/fluorescence	qualitative binding	HLA-A*24:02
		http://www.iedb.org/epitope/29182	Linear peptide	ITYSTYGKF	9	8	4	50	Positive-Intermediate	NS3 protease/helicase'	Hepacivirus C	mouse (Mus musculus)	cellular MHC/direct/fluorescence	qualitative binding	H2-Db
		http://www.iedb.org/epitope/29182	Linear peptide	ITYSTYGKF	9	8	4	50	Positive-High	NS3 protease/helicase'	Hepacivirus C	mouse (Mus musculus)	cellular MHC/direct/fluorescence	qualitative binding	H2-Kb
		http://www.iedb.org/epitope/33856	Linear peptide	KTSERSQPR	9	33	10	30.303	Positive	HCV-1	Hepacivirus C	Homo sapiens (human)	multimer/tetramer	qualitative binding	HLA-A3
		http://www.iedb.org/epitope/33856	Linear peptide	KTSERSQPR	9	33	10	30.303	Positive	structural protein	Hepacivirus C	Homo sapiens (human)	ELISPOT	IFNg release	HLA-A*03:01
		http://www.iedb.org/epitope/33856	Linear peptide	KTSERSQPR	9	33	10	30.303	Positive	polyprotein	Hepacivirus C	Homo sapiens (human)	51 chromium	cytotoxicity	HLA-A3
		http://www.iedb.org/epitope/33856	Linear peptide	KTSERSQPR	9	33	10	30.303	Negative	Genome polyprotein	Hepatitis C virus (isolate 1)	Homo sapiens (human)	ELISPOT	IFNg release	HLA-A3
		http://www.iedb.org/epitope/33856	Linear peptide	KTSERSQPR	9	33	10	30.303	Negative	Genome polyprotein	Hepatitis C virus (isolate 1)	Homo sapiens (human)	ELISPOT	IFNg release
		http://www.iedb.org/epitope/33856	Linear peptide	KTSERSQPR	9	33	10	30.303	Positive	HCV-1	Hepacivirus C	Homo sapiens (human)	ELISPOT	IFNg release	HLA-A3
		http://www.iedb.org/epitope/33856	Linear peptide	KTSERSQPR	9	33	10	30.303	Negative	core protein	Hepacivirus C	Homo sapiens (human)	ICS	IFNg release	HLA class I
		http://www.iedb.org/epitope/33856	Linear peptide	KTSERSQPR	9	33	10	30.303	Negative	polyprotein	Hepacivirus C	Homo sapiens (human)	ELISPOT	IFNg release	HLA-A*03:01
		http://www.iedb.org/epitope/33856	Linear peptide	KTSERSQPR	9	33	10	30.303	Positive	polyprotein	hepatitis C virus genotype 1a	Homo sapiens Caucasian	multimer/tetramer	qualitative binding	HLA-A3
		http://www.iedb.org/epitope/33856	Linear peptide	KTSERSQPR	9	33	10	30.303	Negative	polyprotein	hepatitis C virus genotype 1a	Homo sapiens Caucasian	multimer/tetramer	qualitative binding	HLA-A3
		http://www.iedb.org/epitope/33856	Linear peptide	KTSERSQPR	9	33	10	30.303	Negative	polyprotein	hepatitis C virus genotype 1a	Homo sapiens (human)	ELISPOT	IFNg release	HLA-A*03:01
		http://www.iedb.org/epitope/33856	Linear peptide	KTSERSQPR	9	33	10	30.303	Negative	polyprotein	hepatitis C virus genotype 1a	Homo sapiens (human)	ELISPOT	IFNg release	HLA-A*11:01
		http://www.iedb.org/epitope/33856	Linear peptide	KTSERSQPR	9	33	10	30.303	Negative	polyprotein	hepatitis C virus genotype 1a	Homo sapiens (human)	ELISPOT	IFNg release	HLA-A*31:01
		http://www.iedb.org/epitope/33856	Linear peptide	KTSERSQPR	9	33	10	30.303	Negative	polyprotein	Hepatitis C virus genotype 1	Homo sapiens (human)	ICS	IFNg release	HLA-A3
		http://www.iedb.org/epitope/33856	Linear peptide	KTSERSQPR	9	33	10	30.303	Negative	polyprotein	Hepatitis C virus genotype 1	Homo sapiens (human)	ICS	IFNg release	HLA-A3
		http://www.iedb.org/epitope/33856	Linear peptide	KTSERSQPR	9	33	10	30.303	Positive-Intermediate	Genome polyprotein	Hepatitis C virus (isolate BK)	human (Homo sapiens)	purified MHC/competitive/radioactivity	dissociation constant KD (~IC50)	HLA-A*03:01
		http://www.iedb.org/epitope/33856	Linear peptide	KTSERSQPR	9	33	10	30.303	Positive-Intermediate	Genome polyprotein	Hepatitis C virus (isolate BK)	human (Homo sapiens)	purified MHC/competitive/radioactivity	dissociation constant KD (~IC50)	HLA-A*11:01
		http://www.iedb.org/epitope/33856	Linear peptide	KTSERSQPR	9	33	10	30.303	Positive-Intermediate	Genome polyprotein	Hepatitis C virus (isolate BK)	human (Homo sapiens)	purified MHC/competitive/radioactivity	dissociation constant KD (~IC50)	HLA-A*31:01
		http://www.iedb.org/epitope/33856	Linear peptide	KTSERSQPR	9	33	10	30.303	Positive-Low	Genome polyprotein	Hepatitis C virus (isolate BK)	human (Homo sapiens)	purified MHC/competitive/radioactivity	dissociation constant KD (~IC50)	HLA-A*33:01
		http://www.iedb.org/epitope/33856	Linear peptide	KTSERSQPR	9	33	10	30.303	Positive-Intermediate	Genome polyprotein	Hepatitis C virus (isolate BK)	human (Homo sapiens)	purified MHC/competitive/radioactivity	dissociation constant KD (~IC50)	HLA-A*68:01
		http://www.iedb.org/epitope/33856	Linear peptide	KTSERSQPR	9	33	10	30.303	Positive-Intermediate	polyprotein	Hepacivirus C	human (Homo sapiens)	purified MHC/competitive/radioactivity	half maximal inhibitory concentration (IC50)	HLA-A*03:01
		http://www.iedb.org/epitope/33856	Linear peptide	KTSERSQPR	9	33	10	30.303	Positive-Intermediate	polyprotein	Hepacivirus C	human (Homo sapiens)	purified MHC/competitive/radioactivity	half maximal inhibitory concentration (IC50)	HLA-A*11:01
		http://www.iedb.org/epitope/33856	Linear peptide	KTSERSQPR	9	33	10	30.303	Positive-Intermediate	polyprotein	Hepacivirus C	human (Homo sapiens)	purified MHC/competitive/radioactivity	half maximal inhibitory concentration (IC50)	HLA-A*31:01
		http://www.iedb.org/epitope/33856	Linear peptide	KTSERSQPR	9	33	10	30.303	Positive-Low	polyprotein	Hepacivirus C	human (Homo sapiens)	purified MHC/competitive/radioactivity	dissociation constant KD (~IC50)	HLA-A*33:01
		http://www.iedb.org/epitope/33856	Linear peptide	KTSERSQPR	9	33	10	30.303	Positive-Intermediate	polyprotein	Hepacivirus C	human (Homo sapiens)	purified MHC/competitive/radioactivity	half maximal inhibitory concentration (IC50)	HLA-A*68:01
		http://www.iedb.org/epitope/33856	Linear peptide	KTSERSQPR	9	33	10	30.303	Positive-Intermediate	polyprotein	Hepacivirus C	human (Homo sapiens)	purified MHC/competitive/radioactivity	dissociation constant KD (~IC50)	HLA-A*03:01
		http://www.iedb.org/epitope/33856	Linear peptide	KTSERSQPR	9	33	10	30.303	Positive-High	polyprotein	Hepacivirus C	human (Homo sapiens)	purified MHC/competitive/radioactivity	dissociation constant KD (~IC50)	HLA-A*11:01
		http://www.iedb.org/epitope/33856	Linear peptide	KTSERSQPR	9	33	10	30.303	Positive-Intermediate	polyprotein	Hepacivirus C	human (Homo sapiens)	purified MHC/competitive/radioactivity	dissociation constant KD (~IC50)	HLA-A*31:01
		http://www.iedb.org/epitope/33856	Linear peptide	KTSERSQPR	9	33	10	30.303	Positive-Low	polyprotein	Hepacivirus C	human (Homo sapiens)	purified MHC/competitive/radioactivity	dissociation constant KD (~IC50)	HLA-A*33:01
		http://www.iedb.org/epitope/33856	Linear peptide	KTSERSQPR	9	33	10	30.303	Positive-Intermediate	polyprotein	Hepacivirus C	human (Homo sapiens)	purified MHC/competitive/radioactivity	dissociation constant KD (~IC50)	HLA-A*68:01
		http://www.iedb.org/epitope/33856	Linear peptide	KTSERSQPR	9	33	10	30.303	Positive-Intermediate	polyprotein	hepatitis C virus genotype 1a	human (Homo sapiens)	purified MHC/competitive/radioactivity	half maximal inhibitory concentration (IC50)	HLA-A*03:01
		http://www.iedb.org/epitope/33856	Linear peptide	KTSERSQPR	9	33	10	30.303	Positive-High	polyprotein	hepatitis C virus genotype 1a	human (Homo sapiens)	purified MHC/competitive/radioactivity	half maximal inhibitory concentration (IC50)	HLA-A*11:01
		http://www.iedb.org/epitope/33856	Linear peptide	KTSERSQPR	9	33	10	30.303	Positive-Intermediate	polyprotein	hepatitis C virus genotype 1a	human (Homo sapiens)	purified MHC/competitive/radioactivity	half maximal inhibitory concentration (IC50)	HLA-A*31:01
		http://www.iedb.org/epitope/35286	Linear peptide	LDSFDPLVA	9	1	0	0	Positive	Genome polyprotein	Hepatitis C virus subtype 1a 1/910	Pan troglodytes (chimpanzee)	ICS	IFNg release	Patr-B*04:01
		http://www.iedb.org/epitope/35407	Linear peptide	LEDRDRSEL	9	11	5	45.4545	Positive	Genome polyprotein	Hepatitis C virus genotype 1	Homo sapiens (human)	51 chromium	cytotoxicity	HLA-B60
		http://www.iedb.org/epitope/35407	Linear peptide	LEDRDRSEL	9	11	5	45.4545	Negative	polyprotein	Hepacivirus C	Homo sapiens (human)	in vitro assay	cytotoxicity	HLA-B44
		http://www.iedb.org/epitope/35407	Linear peptide	LEDRDRSEL	9	11	5	45.4545	Negative	HCV-1	hepatitis C virus genotype 1a	Homo sapiens (human)	ELISPOT	IFNg release	HLA-B60
		http://www.iedb.org/epitope/35407	Linear peptide	LEDRDRSEL	9	11	5	45.4545	Positive	polyprotein	Hepacivirus C	Homo sapiens (human)	ELISPOT	IFNg release
		http://www.iedb.org/epitope/35407	Linear peptide	LEDRDRSEL	9	11	5	45.4545	Negative	E2 protein	Hepacivirus C	Homo sapiens (human)	ICS	IFNg release	HLA class I
		http://www.iedb.org/epitope/35407	Linear peptide	LEDRDRSEL	9	11	5	45.4545	Positive	polyprotein	hepatitis C virus genotype 1a	Homo sapiens (human)	ELISPOT	IFNg release	HLA-B*40:01
		http://www.iedb.org/epitope/35407	Linear peptide	LEDRDRSEL	9	11	5	45.4545	Positive	polyprotein	hepatitis C virus genotype 1a	Homo sapiens (human)	ELISPOT	IFNg release	HLA-B*40:02
		http://www.iedb.org/epitope/35407	Linear peptide	LEDRDRSEL	9	11	5	45.4545	Negative	polyprotein, partial [Hepatitis C virus subtype 1a]	Hepatitis C virus genotype 1	Homo sapiens (human)	ICS	IFNg release	HLA-B60
		http://www.iedb.org/epitope/35407	Linear peptide	LEDRDRSEL	9	11	5	45.4545	Negative	polyprotein, partial [Hepatitis C virus subtype 1a]	Hepatitis C virus genotype 1	Homo sapiens (human)	ICS	IFNg release	HLA-B60
		http://www.iedb.org/epitope/35407	Linear peptide	LEDRDRSEL	9	11	5	45.4545	Positive-Intermediate	polyprotein	hepatitis C virus genotype 1a	human (Homo sapiens)	purified MHC/competitive/radioactivity	half maximal inhibitory concentration (IC50)	HLA-B*40:01
		http://www.iedb.org/epitope/35407	Linear peptide	LEDRDRSEL	9	11	5	45.4545	Positive-Low	polyprotein	hepatitis C virus genotype 1a	human (Homo sapiens)	purified MHC/competitive/radioactivity	half maximal inhibitory concentration (IC50)	HLA-B*40:02
		http://www.iedb.org/epitope/35749	Linear peptide	LEVVTSTWV	9	2	0	0	Positive-Intermediate	Genome polyprotein	Hepatitis C virus (isolate 1)	mouse (Mus musculus)	purified MHC/competitive/radioactivity	dissociation constant KD (~IC50)	H2-Kk
		http://www.iedb.org/epitope/35749	Linear peptide	LEVVTSTWV	9	2	0	0	Positive-Low	Genome polyprotein	Hepatitis C virus (isolate 1)	rhesus macaque (Macaca mulatta)	purified MHC/competitive/radioactivity	dissociation constant KD (~IC50)	Mamu-A1*011:01
		http://www.iedb.org/epitope/36102	Linear peptide	LGFGAYMSK	9	26	10	38.4615	Negative	HCV-1	Hepacivirus C	Homo sapiens (human)	ICS	IFNg release	HLA-A3
		http://www.iedb.org/epitope/36102	Linear peptide	LGFGAYMSK	9	26	10	38.4615	Positive	HCV-1	Hepacivirus C	Homo sapiens (human)	multimer/tetramer	qualitative binding	HLA-A3
		http://www.iedb.org/epitope/36102	Linear peptide	LGFGAYMSK	9	26	10	38.4615	Positive	polyprotein precursor	Hepacivirus C	Homo sapiens (human)	ELISPOT	IFNg release	HLA-A*03:01
		http://www.iedb.org/epitope/36102	Linear peptide	LGFGAYMSK	9	26	10	38.4615	Positive	polyprotein	Hepacivirus C	Homo sapiens (human)	ELISPOT	IFNg release	HLA-A3
		http://www.iedb.org/epitope/36102	Linear peptide	LGFGAYMSK	9	26	10	38.4615	Positive	polyprotein	Hepacivirus C	Homo sapiens (human)	51 chromium	cytotoxicity	HLA-A3
		http://www.iedb.org/epitope/36102	Linear peptide	LGFGAYMSK	9	26	10	38.4615	Negative	Genome polyprotein	Hepatitis C virus (isolate 1)	Homo sapiens (human)	ELISPOT	IFNg release	HLA-A3
		http://www.iedb.org/epitope/36102	Linear peptide	LGFGAYMSK	9	26	10	38.4615	Negative	polyprotein	Hepacivirus C	Homo sapiens (human)	ELISPOT	IFNg release	HLA-A3
		http://www.iedb.org/epitope/36102	Linear peptide	LGFGAYMSK	9	26	10	38.4615	Negative	NS3	Hepacivirus C	Homo sapiens (human)	ICS	IFNg release	HLA class I
		http://www.iedb.org/epitope/36102	Linear peptide	LGFGAYMSK	9	26	10	38.4615	Negative	polyprotein	hepatitis C virus genotype 1a	Homo sapiens (human)	ELISPOT	IFNg release	HLA-A*03:01
		http://www.iedb.org/epitope/36102	Linear peptide	LGFGAYMSK	9	26	10	38.4615	Negative	polyprotein	hepatitis C virus genotype 1a	Homo sapiens (human)	ELISPOT	IFNg release	HLA-A*11:01
		http://www.iedb.org/epitope/36102	Linear peptide	LGFGAYMSK	9	26	10	38.4615	Negative	polyprotein	Hepatitis C virus genotype 1	Homo sapiens (human)	ICS	IFNg release	HLA-A3
		http://www.iedb.org/epitope/36102	Linear peptide	LGFGAYMSK	9	26	10	38.4615	Negative	polyprotein	Hepatitis C virus genotype 1	Homo sapiens (human)	ICS	IFNg release	HLA-A3
		http://www.iedb.org/epitope/36102	Linear peptide	LGFGAYMSK	9	26	10	38.4615	Positive-Intermediate	polyprotein	Hepacivirus C	human (Homo sapiens)	purified MHC/competitive/radioactivity	half maximal inhibitory concentration (IC50)	HLA-A*03:01
		http://www.iedb.org/epitope/36102	Linear peptide	LGFGAYMSK	9	26	10	38.4615	Positive-High	polyprotein	Hepacivirus C	human (Homo sapiens)	purified MHC/competitive/radioactivity	half maximal inhibitory concentration (IC50)	HLA-A*11:01
		http://www.iedb.org/epitope/36102	Linear peptide	LGFGAYMSK	9	26	10	38.4615	Positive-Low	polyprotein	Hepacivirus C	human (Homo sapiens)	purified MHC/competitive/radioactivity	dissociation constant KD (~IC50)	HLA-A*31:01
		http://www.iedb.org/epitope/36102	Linear peptide	LGFGAYMSK	9	26	10	38.4615	Negative	polyprotein	Hepacivirus C	human (Homo sapiens)	purified MHC/competitive/radioactivity	dissociation constant KD (~IC50)	HLA-A*33:01
		http://www.iedb.org/epitope/36102	Linear peptide	LGFGAYMSK	9	26	10	38.4615	Positive-Intermediate	polyprotein	Hepacivirus C	human (Homo sapiens)	purified MHC/competitive/radioactivity	half maximal inhibitory concentration (IC50)	HLA-A*68:01
		http://www.iedb.org/epitope/36102	Linear peptide	LGFGAYMSK	9	26	10	38.4615	Positive-Intermediate	polyprotein	Hepacivirus C	human (Homo sapiens)	purified MHC/competitive/radioactivity	dissociation constant KD (~IC50)	HLA-A*03:01
		http://www.iedb.org/epitope/36102	Linear peptide	LGFGAYMSK	9	26	10	38.4615	Positive-Intermediate	polyprotein	Hepacivirus C	human (Homo sapiens)	purified MHC/competitive/radioactivity	dissociation constant KD (~IC50)	HLA-A*11:01
		http://www.iedb.org/epitope/36102	Linear peptide	LGFGAYMSK	9	26	10	38.4615	Positive-Low	polyprotein	Hepacivirus C	human (Homo sapiens)	purified MHC/competitive/radioactivity	dissociation constant KD (~IC50)	HLA-A*31:01
		http://www.iedb.org/epitope/36102	Linear peptide	LGFGAYMSK	9	26	10	38.4615	Negative	polyprotein	Hepacivirus C	human (Homo sapiens)	purified MHC/competitive/radioactivity	dissociation constant KD (~IC50)	HLA-A*33:01
		http://www.iedb.org/epitope/36102	Linear peptide	LGFGAYMSK	9	26	10	38.4615	Positive-Intermediate	polyprotein	Hepacivirus C	human (Homo sapiens)	purified MHC/competitive/radioactivity	dissociation constant KD (~IC50)	HLA-A*68:01
		http://www.iedb.org/epitope/36102	Linear peptide	LGFGAYMSK	9	26	10	38.4615	Positive-Intermediate	polyprotein	hepatitis C virus genotype 1a	human (Homo sapiens)	purified MHC/competitive/radioactivity	half maximal inhibitory concentration (IC50)	HLA-A*03:01
		http://www.iedb.org/epitope/36102	Linear peptide	LGFGAYMSK	9	26	10	38.4615	Positive-High	polyprotein	hepatitis C virus genotype 1a	human (Homo sapiens)	purified MHC/competitive/radioactivity	half maximal inhibitory concentration (IC50)	HLA-A*11:01
		http://www.iedb.org/epitope/36102	Linear peptide	LGFGAYMSK	9	26	10	38.4615	Positive-Low	NS3 protein	Hepacivirus C	human (Homo sapiens)	purified MHC/direct/radioactivity	half life	HLA-A*03:01
		http://www.iedb.org/epitope/36102	Linear peptide	LGFGAYMSK	9	26	10	38.4615	Positive-High	polyprotein	Hepatitis C virus isolate HC-J4	chimpanzee (Pan troglodytes)	cellular MHC/competitive/fluorescence	half maximal inhibitory concentration (IC50)	Patr-A*03:01
		http://www.iedb.org/epitope/36504	Linear peptide	LIFCHSKKK	9	17	5	29.4118	Positive	polyprotein precursor	Hepacivirus C	Homo sapiens (human)	ELISPOT	IFNg release	HLA-A*03:01
		http://www.iedb.org/epitope/36504	Linear peptide	LIFCHSKKK	9	17	5	29.4118	Positive	polyprotein	Hepacivirus C	Homo sapiens (human)	ELISPOT	IFNg release	HLA-A3
		http://www.iedb.org/epitope/36504	Linear peptide	LIFCHSKKK	9	17	5	29.4118	Positive	polyprotein	Hepacivirus C	Homo sapiens (human)	51 chromium	cytotoxicity	HLA-A3
		http://www.iedb.org/epitope/36504	Linear peptide	LIFCHSKKK	9	17	5	29.4118	Positive	polyprotein	Hepacivirus C	Pan troglodytes (chimpanzee)	ELISPOT	IFNg release
		http://www.iedb.org/epitope/36504	Linear peptide	LIFCHSKKK	9	17	5	29.4118	Negative	Genome polyprotein	Hepatitis C virus (isolate 1)	Homo sapiens (human)	ELISPOT	IFNg release	HLA-A3
		http://www.iedb.org/epitope/36504	Linear peptide	LIFCHSKKK	9	17	5	29.4118	Negative	polyprotein	Hepacivirus C	Homo sapiens (human)	ELISPOT	IFNg release	HLA-A3
		http://www.iedb.org/epitope/36504	Linear peptide	LIFCHSKKK	9	17	5	29.4118	Negative	NS3	Hepacivirus C	Homo sapiens (human)	ICS	IFNg release	HLA class I
		http://www.iedb.org/epitope/36504	Linear peptide	LIFCHSKKK	9	17	5	29.4118	Positive-High	polyprotein	Hepacivirus C	human (Homo sapiens)	purified MHC/competitive/radioactivity	half maximal inhibitory concentration (IC50)	HLA-A*03:01
		http://www.iedb.org/epitope/36504	Linear peptide	LIFCHSKKK	9	17	5	29.4118	Positive-High	polyprotein	Hepacivirus C	human (Homo sapiens)	purified MHC/competitive/radioactivity	half maximal inhibitory concentration (IC50)	HLA-A*11:01
		http://www.iedb.org/epitope/36504	Linear peptide	LIFCHSKKK	9	17	5	29.4118	Positive-Low	polyprotein	Hepacivirus C	human (Homo sapiens)	purified MHC/competitive/radioactivity	dissociation constant KD (~IC50)	HLA-A*31:01
		http://www.iedb.org/epitope/36504	Linear peptide	LIFCHSKKK	9	17	5	29.4118	Negative	polyprotein	Hepacivirus C	human (Homo sapiens)	purified MHC/competitive/radioactivity	dissociation constant KD (~IC50)	HLA-A*33:01
		http://www.iedb.org/epitope/36504	Linear peptide	LIFCHSKKK	9	17	5	29.4118	Positive-Intermediate	polyprotein	Hepacivirus C	human (Homo sapiens)	purified MHC/competitive/radioactivity	half maximal inhibitory concentration (IC50)	HLA-A*68:01
		http://www.iedb.org/epitope/36504	Linear peptide	LIFCHSKKK	9	17	5	29.4118	Positive-High	polyprotein	Hepacivirus C	human (Homo sapiens)	purified MHC/competitive/radioactivity	dissociation constant KD (~IC50)	HLA-A*03:01
		http://www.iedb.org/epitope/36504	Linear peptide	LIFCHSKKK	9	17	5	29.4118	Positive-High	polyprotein	Hepacivirus C	human (Homo sapiens)	purified MHC/competitive/radioactivity	dissociation constant KD (~IC50)	HLA-A*11:01
		http://www.iedb.org/epitope/36504	Linear peptide	LIFCHSKKK	9	17	5	29.4118	Positive-Low	polyprotein	Hepacivirus C	human (Homo sapiens)	purified MHC/competitive/radioactivity	dissociation constant KD (~IC50)	HLA-A*31:01
		http://www.iedb.org/epitope/36504	Linear peptide	LIFCHSKKK	9	17	5	29.4118	Negative	polyprotein	Hepacivirus C	human (Homo sapiens)	purified MHC/competitive/radioactivity	dissociation constant KD (~IC50)	HLA-A*33:01
		http://www.iedb.org/epitope/36504	Linear peptide	LIFCHSKKK	9	17	5	29.4118	Positive-Intermediate	polyprotein	Hepacivirus C	human (Homo sapiens)	purified MHC/competitive/radioactivity	dissociation constant KD (~IC50)	HLA-A*68:01
		http://www.iedb.org/epitope/37273	Linear peptide	LLFLLLADA	9	14	3	21.4286	Positive	polyprotein	Hepacivirus C	Homo sapiens (human)	51 chromium	cytotoxicity	HLA-A2
		http://www.iedb.org/epitope/37273	Linear peptide	LLFLLLADA	9	14	3	21.4286	Positive	polyprotein	Hepacivirus C	Homo sapiens (human)	ELISPOT	IFNg release	HLA-A2
		http://www.iedb.org/epitope/37273	Linear peptide	LLFLLLADA	9	14	3	21.4286	Positive	Genome polyprotein	Hepatitis C virus (isolate 1)	Homo sapiens (human)	ELISPOT	IFNg release	HLA-A3
		http://www.iedb.org/epitope/37273	Linear peptide	LLFLLLADA	9	14	3	21.4286	Positive	E2 protein	Hepacivirus C	Mus musculus HLA-A*0201/Db-human b2m Tg (HHD)	51 chromium	cytotoxicity	HLA-A*02:01
		http://www.iedb.org/epitope/37273	Linear peptide	LLFLLLADA	9	14	3	21.4286	Negative	E2 protein	Hepacivirus C	Mus musculus HLA-A*0201/Db-human b2m Tg (HHD)	ICS	IFNg release	HLA-A*02:01
		http://www.iedb.org/epitope/37273	Linear peptide	LLFLLLADA	9	14	3	21.4286	Positive	E2 protein	Hepatitis C virus (isolate H77)	Homo sapiens (human)	ICS	IFNg release	HLA-A2
		http://www.iedb.org/epitope/37273	Linear peptide	LLFLLLADA	9	14	3	21.4286	Negative	polyprotein, partial [Hepatitis C virus genotype 1]	Hepatitis C virus genotype 1	Homo sapiens (human)	ICS	IFNg release	HLA-A2
		http://www.iedb.org/epitope/37273	Linear peptide	LLFLLLADA	9	14	3	21.4286	Negative	polyprotein, partial [Hepatitis C virus genotype 1]	Hepatitis C virus genotype 1	Homo sapiens (human)	ICS	IFNg release	HLA-A2
		http://www.iedb.org/epitope/37273	Linear peptide	LLFLLLADA	9	14	3	21.4286	Positive-Intermediate	polyprotein	Hepacivirus C	human (Homo sapiens)	purified MHC/competitive/radioactivity	dissociation constant KD (~IC50)	HLA-A*02:01
		http://www.iedb.org/epitope/37273	Linear peptide	LLFLLLADA	9	14	3	21.4286	Positive-Intermediate	polyprotein	Hepacivirus C	human (Homo sapiens)	purified MHC/competitive/radioactivity	dissociation constant KD (~IC50)	HLA-A*02:02
		http://www.iedb.org/epitope/37273	Linear peptide	LLFLLLADA	9	14	3	21.4286	Positive-Intermediate	polyprotein	Hepacivirus C	human (Homo sapiens)	purified MHC/competitive/radioactivity	dissociation constant KD (~IC50)	HLA-A*02:03
		http://www.iedb.org/epitope/37273	Linear peptide	LLFLLLADA	9	14	3	21.4286	Positive-Low	polyprotein	Hepacivirus C	human (Homo sapiens)	purified MHC/competitive/radioactivity	dissociation constant KD (~IC50)	HLA-A*02:06
		http://www.iedb.org/epitope/37273	Linear peptide	LLFLLLADA	9	14	3	21.4286	Positive-Low	polyprotein	Hepacivirus C	human (Homo sapiens)	purified MHC/competitive/radioactivity	dissociation constant KD (~IC50)	HLA-A*68:02
		http://www.iedb.org/epitope/37273	Linear peptide	LLFLLLADA	9	14	3	21.4286	Positive-Low	E2 protein	Hepacivirus C	human (Homo sapiens)	cellular MHC/direct/fluorescence	qualitative binding	HLA-A*02:01
		http://www.iedb.org/epitope/37317	Linear peptide	LLGCIITSL	9	8	3	37.5	Positive	Genome polyprotein	Hepatitis C virus (isolate Japanese)	Homo sapiens (human)	ELISPOT	IL-10 release	HLA-A*02:01
		http://www.iedb.org/epitope/37317	Linear peptide	LLGCIITSL	9	8	3	37.5	Negative	Genome polyprotein	Hepatitis C virus (isolate Japanese)	Mus musculus HLA-A2.1 Tg H2-I null	ELISPOT	IFNg release	HLA-A*02:01
		http://www.iedb.org/epitope/37317	Linear peptide	LLGCIITSL	9	8	3	37.5	Negative	polyprotein	Hepatitis C virus (isolate Taiwan)	Homo sapiens (human)	51 chromium	cytotoxicity	HLA-A2
		http://www.iedb.org/epitope/37317	Linear peptide	LLGCIITSL	9	8	3	37.5	Positive-Intermediate	polyprotein	Hepacivirus C	human (Homo sapiens)	purified MHC/competitive/radioactivity	half maximal inhibitory concentration (IC50)	HLA-A*02:01
		http://www.iedb.org/epitope/37317	Linear peptide	LLGCIITSL	9	8	3	37.5	Positive-Intermediate	polyprotein	Hepacivirus C	human (Homo sapiens)	purified MHC/competitive/radioactivity	half maximal inhibitory concentration (IC50)	HLA-A*02:02
		http://www.iedb.org/epitope/37317	Linear peptide	LLGCIITSL	9	8	3	37.5	Positive-Intermediate	polyprotein	Hepacivirus C	human (Homo sapiens)	purified MHC/competitive/radioactivity	half maximal inhibitory concentration (IC50)	HLA-A*02:03
		http://www.iedb.org/epitope/37317	Linear peptide	LLGCIITSL	9	8	3	37.5	Positive-Low	polyprotein	Hepacivirus C	human (Homo sapiens)	purified MHC/competitive/radioactivity	half maximal inhibitory concentration (IC50)	HLA-A*02:06
		http://www.iedb.org/epitope/37317	Linear peptide	LLGCIITSL	9	8	3	37.5	Negative	polyprotein	Hepacivirus C	human (Homo sapiens)	cellular MHC/competitive/fluorescence	half maximal inhibitory concentration (IC50)	HLA-A*68:02
		http://www.iedb.org/epitope/37685	Linear peptide	LLPRRGPRL	9	26	6	23.0769	Positive	Genome polyprotein	Hepatitis C virus (isolate Taiwan)	Homo sapiens (human)	51 chromium	cytotoxicity	HLA-A*02:01
		http://www.iedb.org/epitope/37685	Linear peptide	LLPRRGPRL	9	26	6	23.0769	Positive	polyprotein	Hepacivirus C	Homo sapiens (human)	ELISPOT	TNF release	HLA-A2
		http://www.iedb.org/epitope/37685	Linear peptide	LLPRRGPRL	9	26	6	23.0769	Positive	Genome polyprotein	Hepatitis C virus (isolate BK)	Homo sapiens (human)	3H-thymidine	proliferation	HLA class II
		http://www.iedb.org/epitope/37685	Linear peptide	LLPRRGPRL	9	26	6	23.0769	Negative	Genome polyprotein	Hepatitis C virus (isolate 1)	Homo sapiens (human)	ELISPOT	IFNg release
		http://www.iedb.org/epitope/37685	Linear peptide	LLPRRGPRL	9	26	6	23.0769	Negative	HCV-1	Hepacivirus C	Homo sapiens (human)	ELISPOT	IFNg release	HLA-A2
		http://www.iedb.org/epitope/37685	Linear peptide	LLPRRGPRL	9	26	6	23.0769	Positive	Genome polyprotein	Hepatitis C virus (isolate Taiwan)	Homo sapiens (human)	ELISPOT	TNF release	HLA-A*02:01
		http://www.iedb.org/epitope/37685	Linear peptide	LLPRRGPRL	9	26	6	23.0769	Positive	polyprotein	Hepatitis C virus subtype 1b	Homo sapiens (human)	51 chromium	cytotoxicity	HLA-A*24:02
		http://www.iedb.org/epitope/37685	Linear peptide	LLPRRGPRL	9	26	6	23.0769	Positive	polyprotein	Hepatitis C virus subtype 1b	Homo sapiens (human)	51 chromium	cytotoxicity	HLA-A*24:02
		http://www.iedb.org/epitope/37685	Linear peptide	LLPRRGPRL	9	26	6	23.0769	Positive	polyprotein	Hepatitis C virus subtype 1b	Homo sapiens (human)	51 chromium	cytotoxicity	HLA-A*24:02
		http://www.iedb.org/epitope/37685	Linear peptide	LLPRRGPRL	9	26	6	23.0769	Negative	Genome polyprotein	Hepatitis C virus (isolate 1)	mouse (Mus musculus)	purified MHC/competitive/radioactivity	dissociation constant KD (~IC50)	H2-Dd
		http://www.iedb.org/epitope/37685	Linear peptide	LLPRRGPRL	9	26	6	23.0769	Positive-Low	Genome polyprotein	Hepatitis C virus (isolate 1)	rhesus macaque (Macaca mulatta)	purified MHC/competitive/radioactivity	dissociation constant KD (~IC50)	Mamu-A1*001:01
		http://www.iedb.org/epitope/37685	Linear peptide	LLPRRGPRL	9	26	6	23.0769	Negative	polyprotein	Hepacivirus C	human (Homo sapiens)	cellular MHC/direct/fluorescence	qualitative binding	HLA-A2
		http://www.iedb.org/epitope/37685	Linear peptide	LLPRRGPRL	9	26	6	23.0769	Positive	Genome polyprotein	Hepatitis C virus (isolate Taiwan)	human (Homo sapiens)	cellular MHC/direct/fluorescence	qualitative binding	HLA-A*02:01
		http://www.iedb.org/epitope/37685	Linear peptide	LLPRRGPRL	9	26	6	23.0769	Positive	polyprotein	Hepatitis C virus subtype 1b	human (Homo sapiens)	cellular MHC/direct/fluorescence	qualitative binding	HLA-A*24:02
		http://www.iedb.org/epitope/37685	Linear peptide	LLPRRGPRL	9	26	6	23.0769	Negative	HCV-1	Hepacivirus C	human (Homo sapiens)	cellular MHC/direct/fluorescence	qualitative binding	HLA-A*31:01
		http://www.iedb.org/epitope/37685	Linear peptide	LLPRRGPRL	9	26	6	23.0769	Negative	HCV-1	Hepacivirus C	human (Homo sapiens)	cellular MHC/direct/fluorescence	qualitative binding	HLA-A*33:03
		http://www.iedb.org/epitope/37685	Linear peptide	LLPRRGPRL	9	26	6	23.0769	Positive-Intermediate	core protein	Hepacivirus C	human (Homo sapiens)	purified MHC/competitive/fluorescence	dissociation constant KD	HLA-A*24:02
		http://www.iedb.org/epitope/37685	Linear peptide	LLPRRGPRL	9	26	6	23.0769	Positive-Intermediate	core protein	Hepacivirus C	human (Homo sapiens)	purified MHC/competitive/fluorescence	dissociation constant KD	HLA-E*01:01
		http://www.iedb.org/epitope/37685	Linear peptide	LLPRRGPRL	9	26	6	23.0769	Positive-Low	core protein	Hepacivirus C	human (Homo sapiens)	purified MHC/competitive/fluorescence	dissociation constant KD	HLA-B*83:01
		http://www.iedb.org/epitope/37685	Linear peptide	LLPRRGPRL	9	26	6	23.0769	Positive-Low	core protein	Hepacivirus C	human (Homo sapiens)	purified MHC/competitive/fluorescence	dissociation constant KD	HLA-B*15:42
		http://www.iedb.org/epitope/37685	Linear peptide	LLPRRGPRL	9	26	6	23.0769	Positive-Low	core protein	Hepacivirus C	human (Homo sapiens)	purified MHC/competitive/fluorescence	dissociation constant KD	HLA-B*45:06
		http://www.iedb.org/epitope/37685	Linear peptide	LLPRRGPRL	9	26	6	23.0769	Positive-Low	core protein	Hepacivirus C	human (Homo sapiens)	purified MHC/competitive/fluorescence	dissociation constant KD	HLA-C*04:01
		http://www.iedb.org/epitope/37685	Linear peptide	LLPRRGPRL	9	26	6	23.0769	Positive	core protein	Hepacivirus C	marmoset (Callithrix jacchus)	cellular MHC/direct/fluorescence	qualitative binding	Caja-E
		http://www.iedb.org/epitope/37685	Linear peptide	LLPRRGPRL	9	26	6	23.0769	Positive-Low	core protein	Hepacivirus C	human (Homo sapiens)	purified MHC/direct/radioactivity	half life	HLA-A*24:02
		http://www.iedb.org/epitope/37685	Linear peptide	LLPRRGPRL	9	26	6	23.0769	Positive	core protein	Hepacivirus C	human (Homo sapiens)	cellular MHC/direct/fluorescence	qualitative binding	HLA-C*01:02
		http://www.iedb.org/epitope/37685	Linear peptide	LLPRRGPRL	9	26	6	23.0769	Positive-Intermediate	polyprotein [Hepacivirus C]	Hepacivirus C	human (Homo sapiens)	purified MHC/competitive/fluorescence	qualitative binding	HLA-E
		http://www.iedb.org/epitope/38405	Linear peptide	LPALSTGLI	9	2	1	50	Negative	Genome polyprotein	Hepacivirus C	Homo sapiens (human)	51 chromium	cytotoxicity	HLA-B*35:01
		http://www.iedb.org/epitope/38405	Linear peptide	LPALSTGLI	9	2	1	50	Positive	Genome polyprotein	Hepacivirus C	human (Homo sapiens)	cellular MHC/direct/fluorescence	qualitative binding	HLA-B*35:01
		http://www.iedb.org/epitope/38494	Linear peptide	LPGCSFSIF	9	31	6	19.3548	Positive	Genome polyprotein	Hepacivirus C	Homo sapiens (human)	51 chromium	cytotoxicity	HLA-B*35:01
		http://www.iedb.org/epitope/38494	Linear peptide	LPGCSFSIF	9	31	6	19.3548	Positive	polyprotein	Hepacivirus C	Homo sapiens (human)	51 chromium	cytotoxicity	HLA-B7
		http://www.iedb.org/epitope/38494	Linear peptide	LPGCSFSIF	9	31	6	19.3548	Positive	polyprotein	Hepacivirus C	Homo sapiens (human)	51 chromium	cytotoxicity	HLA-B35
		http://www.iedb.org/epitope/38494	Linear peptide	LPGCSFSIF	9	31	6	19.3548	Positive	Genome polyprotein	Hepatitis C virus (isolate 1)	Homo sapiens (human)	ELISPOT	IFNg release	HLA-B7
		http://www.iedb.org/epitope/38494	Linear peptide	LPGCSFSIF	9	31	6	19.3548	Negative	Genome polyprotein	Hepatitis C virus (isolate 1)	Homo sapiens (human)	ELISPOT	IFNg release
		http://www.iedb.org/epitope/38494	Linear peptide	LPGCSFSIF	9	31	6	19.3548	Positive	polyprotein	Hepacivirus C	Homo sapiens (human)	ELISPOT	IFNg release	HLA-B7
		http://www.iedb.org/epitope/38494	Linear peptide	LPGCSFSIF	9	31	6	19.3548	Positive	Genome polyprotein	Hepatitis C virus (isolate 1)	Mus musculus HLA-B*0702/Kb Tg	ELISA	IFNg release	HLA-B*07:02
		http://www.iedb.org/epitope/38494	Linear peptide	LPGCSFSIF	9	31	6	19.3548	Negative	core protein	Hepacivirus C	Homo sapiens (human)	ICS	IFNg release	HLA class I
		http://www.iedb.org/epitope/38494	Linear peptide	LPGCSFSIF	9	31	6	19.3548	Positive	polyprotein	Hepatitis C virus genotype 1	Homo sapiens (human)	ICS	IFNg release	HLA-B7
		http://www.iedb.org/epitope/38494	Linear peptide	LPGCSFSIF	9	31	6	19.3548	Negative	polyprotein	Hepatitis C virus genotype 1	Homo sapiens (human)	ICS	IFNg release	HLA-B35
		http://www.iedb.org/epitope/38494	Linear peptide	LPGCSFSIF	9	31	6	19.3548	Positive	polyprotein	Hepatitis C virus genotype 1	Homo sapiens (human)	ICS	IFNg release	HLA-B35
		http://www.iedb.org/epitope/38494	Linear peptide	LPGCSFSIF	9	31	6	19.3548	Negative	polyprotein	Hepatitis C virus genotype 1	Homo sapiens (human)	ICS	IFNg release	HLA-B7
		http://www.iedb.org/epitope/38494	Linear peptide	LPGCSFSIF	9	31	6	19.3548	Positive-Intermediate	polyprotein	Hepacivirus C	human (Homo sapiens)	purified MHC/competitive/radioactivity	half maximal inhibitory concentration (IC50)	HLA-B*07:02
		http://www.iedb.org/epitope/38494	Linear peptide	LPGCSFSIF	9	31	6	19.3548	Positive-High	polyprotein	Hepacivirus C	human (Homo sapiens)	purified MHC/competitive/radioactivity	half maximal inhibitory concentration (IC50)	HLA-B*07:02
		http://www.iedb.org/epitope/38494	Linear peptide	LPGCSFSIF	9	31	6	19.3548	Positive-Intermediate	polyprotein	Hepacivirus C	human (Homo sapiens)	purified MHC/competitive/radioactivity	half maximal inhibitory concentration (IC50)	HLA-B*35:01
		http://www.iedb.org/epitope/38494	Linear peptide	LPGCSFSIF	9	31	6	19.3548	Positive-Intermediate	polyprotein	Hepacivirus C	human (Homo sapiens)	purified MHC/competitive/radioactivity	half maximal inhibitory concentration (IC50)	HLA-B*35:01
		http://www.iedb.org/epitope/38494	Linear peptide	LPGCSFSIF	9	31	6	19.3548	Positive-Low	polyprotein	Hepacivirus C	human (Homo sapiens)	purified MHC/competitive/radioactivity	half maximal inhibitory concentration (IC50)	HLA-B*51:01
		http://www.iedb.org/epitope/38494	Linear peptide	LPGCSFSIF	9	31	6	19.3548	Positive-Intermediate	polyprotein	Hepacivirus C	human (Homo sapiens)	purified MHC/competitive/radioactivity	half maximal inhibitory concentration (IC50)	HLA-B*51:01
		http://www.iedb.org/epitope/38494	Linear peptide	LPGCSFSIF	9	31	6	19.3548	Positive-Intermediate	polyprotein	Hepacivirus C	human (Homo sapiens)	purified MHC/competitive/radioactivity	half maximal inhibitory concentration (IC50)	HLA-B*53:01
		http://www.iedb.org/epitope/38494	Linear peptide	LPGCSFSIF	9	31	6	19.3548	Positive-Intermediate	polyprotein	Hepacivirus C	human (Homo sapiens)	purified MHC/competitive/radioactivity	half maximal inhibitory concentration (IC50)	HLA-B*53:01
		http://www.iedb.org/epitope/38494	Linear peptide	LPGCSFSIF	9	31	6	19.3548	Negative	polyprotein	Hepacivirus C	human (Homo sapiens)	purified MHC/competitive/radioactivity	dissociation constant KD (~IC50)	HLA-B*54:01
		http://www.iedb.org/epitope/38494	Linear peptide	LPGCSFSIF	9	31	6	19.3548	Positive-Low	polyprotein	Hepacivirus C	human (Homo sapiens)	purified MHC/competitive/radioactivity	dissociation constant KD (~IC50)	HLA-B*54:01
		http://www.iedb.org/epitope/38494	Linear peptide	LPGCSFSIF	9	31	6	19.3548	Positive-High	polyprotein	Hepacivirus C	human (Homo sapiens)	purified MHC/competitive/radioactivity	half maximal inhibitory concentration (IC50)	HLA-B*07:02
		http://www.iedb.org/epitope/38494	Linear peptide	LPGCSFSIF	9	31	6	19.3548	Positive-Intermediate	polyprotein	Hepacivirus C	human (Homo sapiens)	purified MHC/competitive/radioactivity	half maximal inhibitory concentration (IC50)	HLA-B*35:01
		http://www.iedb.org/epitope/38494	Linear peptide	LPGCSFSIF	9	31	6	19.3548	Positive-Intermediate	polyprotein	Hepacivirus C	human (Homo sapiens)	purified MHC/competitive/radioactivity	half maximal inhibitory concentration (IC50)	HLA-B*51:01
		http://www.iedb.org/epitope/38494	Linear peptide	LPGCSFSIF	9	31	6	19.3548	Positive-Intermediate	polyprotein	Hepacivirus C	human (Homo sapiens)	purified MHC/competitive/radioactivity	half maximal inhibitory concentration (IC50)	HLA-B*53:01
		http://www.iedb.org/epitope/38494	Linear peptide	LPGCSFSIF	9	31	6	19.3548	Positive-Low	polyprotein	Hepacivirus C	human (Homo sapiens)	purified MHC/competitive/radioactivity	dissociation constant KD (~IC50)	HLA-B*54:01
		http://www.iedb.org/epitope/38494	Linear peptide	LPGCSFSIF	9	31	6	19.3548	Positive-High	Genome polyprotein	Hepatitis C virus (isolate 1)	human (Homo sapiens)	purified MHC/competitive/radioactivity	half maximal inhibitory concentration (IC50)	HLA-B*07:02
		http://www.iedb.org/epitope/38494	Linear peptide	LPGCSFSIF	9	31	6	19.3548	Positive-High	Genome polyprotein	Hepatitis C virus (isolate 1)	mouse (Mus musculus)	purified MHC/competitive/radioactivity	dissociation constant KD (~IC50)	H2-Ld
		http://www.iedb.org/epitope/38494	Linear peptide	LPGCSFSIF	9	31	6	19.3548	Positive	Genome polyprotein	Hepacivirus C	human (Homo sapiens)	cellular MHC/direct/fluorescence	qualitative binding	HLA-B*35:01
		http://www.iedb.org/epitope/38494	Linear peptide	LPGCSFSIF	9	31	6	19.3548	Negative	polyprotein	Hepatitis C virus subtype 1b	human (Homo sapiens)	cellular MHC/direct/fluorescence	qualitative binding	HLA-A*24:02
		http://www.iedb.org/epitope/39264	Linear peptide	LSAFSLHSY	9	3	0	0	Positive	polyprotein	Hepacivirus C	Pan troglodytes (chimpanzee)	ELISPOT	IFNg release
		http://www.iedb.org/epitope/39264	Linear peptide	LSAFSLHSY	9	3	0	0	Positive-High	Genome polyprotein	Hepacivirus C	human (Homo sapiens)	purified MHC/competitive/radioactivity	half maximal inhibitory concentration (IC50)	HLA-A*01:01
		http://www.iedb.org/epitope/39264	Linear peptide	LSAFSLHSY	9	3	0	0	Positive-High	Genome polyprotein	Hepatitis C virus (isolate JK049)	rhesus macaque (Macaca mulatta)	purified MHC/competitive/radioactivity	dissociation constant KD (~IC50)	Mamu-A1*002:01
		http://www.iedb.org/epitope/39568	Linear peptide	LSPRPISYL	9	1	0	0	Positive-High	Genome polyprotein	Hepatitis C virus (isolate EUH1480)	rhesus macaque (Macaca mulatta)	purified MHC/competitive/radioactivity	dissociation constant KD (~IC50)	Mamu-A1*001:01
		http://www.iedb.org/epitope/39588	Linear peptide	LSPYYKRYI	9	1	0	0	Positive-High	Genome polyprotein	Hepatitis C virus (isolate 1)	rhesus macaque (Macaca mulatta)	purified MHC/competitive/radioactivity	dissociation constant KD (~IC50)	Mamu-A1*001:01
		http://www.iedb.org/epitope/39857	Linear peptide	LTDPSHITA	9	2	0	0	Positive	polyprotein	Hepacivirus C	Pan troglodytes (chimpanzee)	ELISPOT	IFNg release
		http://www.iedb.org/epitope/39857	Linear peptide	LTDPSHITA	9	2	0	0	Positive-Low	Genome polyprotein	Hepatitis C virus (isolate Th580)	rhesus macaque (Macaca mulatta)	purified MHC/competitive/radioactivity	dissociation constant KD (~IC50)	Mamu-A1*002:01
		http://www.iedb.org/epitope/41899	Linear peptide	MLAEQFKQK	9	8	0	0	Positive	Genome polyprotein	Hepacivirus C	Pan troglodytes (chimpanzee)	51 chromium	cytotoxicity	Patr-A*01:01
		http://www.iedb.org/epitope/41899	Linear peptide	MLAEQFKQK	9	8	0	0	Positive	Genome polyprotein	Hepacivirus C	Pan troglodytes (chimpanzee)	51 chromium	cytotoxicity	Patr-A*01:01
		http://www.iedb.org/epitope/41899	Linear peptide	MLAEQFKQK	9	8	0	0	Positive	Genome polyprotein	Hepacivirus C	Pan troglodytes (chimpanzee)	51 chromium	cytotoxicity	Patr-A*01:01
		http://www.iedb.org/epitope/41899	Linear peptide	MLAEQFKQK	9	8	0	0	Positive	Genome polyprotein	Hepacivirus C	Pan troglodytes (chimpanzee)	51 chromium	cytotoxicity	Patr-A*01:01
		http://www.iedb.org/epitope/41899	Linear peptide	MLAEQFKQK	9	8	0	0	Positive	Genome polyprotein	Hepacivirus C	Pan troglodytes (chimpanzee)	51 chromium	cytotoxicity	Patr-A*01:01
		http://www.iedb.org/epitope/41899	Linear peptide	MLAEQFKQK	9	8	0	0	Positive	Genome polyprotein	Hepacivirus C	Pan troglodytes (chimpanzee)	51 chromium	cytotoxicity	Patr-A*01:01
		http://www.iedb.org/epitope/41899	Linear peptide	MLAEQFKQK	9	8	0	0	Positive	Genome polyprotein	Hepacivirus C	Pan troglodytes (chimpanzee)	51 chromium	cytotoxicity	Patr-A*01:01
		http://www.iedb.org/epitope/41899	Linear peptide	MLAEQFKQK	9	8	0	0	Positive	Genome polyprotein	Hepacivirus C	Pan troglodytes (chimpanzee)	51 chromium	cytotoxicity	Patr-A*01:01
		http://www.iedb.org/epitope/43619	Linear peptide	NEGCGWAGW	9	7	2	28.5714	Positive	structural protein	Hepacivirus C	Homo sapiens (human)	51 chromium	cytotoxicity	HLA-A*02:01
		http://www.iedb.org/epitope/43619	Linear peptide	NEGCGWAGW	9	7	2	28.5714	Positive	Genome polyprotein	Hepacivirus C	Homo sapiens (human)	in vitro assay	cytotoxicity	HLA-B44
		http://www.iedb.org/epitope/43619	Linear peptide	NEGCGWAGW	9	7	2	28.5714	Positive	polyprotein	Hepacivirus C	Homo sapiens (human)	in vitro assay	cytotoxicity	HLA-B44
		http://www.iedb.org/epitope/43619	Linear peptide	NEGCGWAGW	9	7	2	28.5714	Negative	Genome polyprotein	Hepatitis C virus (isolate 1)	Homo sapiens (human)	ELISPOT	IFNg release
		http://www.iedb.org/epitope/43619	Linear peptide	NEGCGWAGW	9	7	2	28.5714	Positive	polyprotein precursor	hepatitis C virus genotype 1a	Homo sapiens (human)	ELISPOT	IFNg release	HLA-B44
		http://www.iedb.org/epitope/43619	Linear peptide	NEGCGWAGW	9	7	2	28.5714	Positive	polyprotein	Hepatitis C virus (isolate H77)	Homo sapiens (human)	ELISPOT	IFNg release	HLA-B44
		http://www.iedb.org/epitope/43619	Linear peptide	NEGCGWAGW	9	7	2	28.5714	Negative	polyprotein [Hepatitis C virus subtype 4a]	Hepatitis C virus genotype 4	Homo sapiens (human)	ICS	IFNg release	HLA-B44
		http://www.iedb.org/epitope/44133	Linear peptide	NHDSPDAEL	9	5	3	60	Positive	Genome polyprotein	Hepatitis C virus genotype 1	Homo sapiens (human)	51 chromium	cytotoxicity	HLA-B*38:01
		http://www.iedb.org/epitope/44133	Linear peptide	NHDSPDAEL	9	5	3	60	Negative	Genome polyprotein	Hepatitis C virus (isolate 1)	Homo sapiens (human)	ELISPOT	IFNg release	HLA-B38
		http://www.iedb.org/epitope/44133	Linear peptide	NHDSPDAEL	9	5	3	60	Negative	NS5A protein	Hepacivirus C	Homo sapiens (human)	ICS	IFNg release	HLA class I
		http://www.iedb.org/epitope/44133	Linear peptide	NHDSPDAEL	9	5	3	60	Positive	NS5A protein, partial [Hepatitis C virus subtype 1b]	Hepatitis C virus genotype 1	Homo sapiens (human)	ICS	IFNg release	HLA-B38
		http://www.iedb.org/epitope/44133	Linear peptide	NHDSPDAEL	9	5	3	60	Negative	NS5A protein, partial [Hepatitis C virus subtype 1b]	Hepatitis C virus genotype 1	Homo sapiens (human)	ICS	IFNg release	HLA-B38
		http://www.iedb.org/epitope/44725	Linear peptide	NLGKVIDTL	9	3	2	66.6667	Negative	core protein	Hepacivirus C	Homo sapiens (human)	51 chromium	cytotoxicity	HLA-A*02:01
		http://www.iedb.org/epitope/44725	Linear peptide	NLGKVIDTL	9	3	2	66.6667	Negative	Genome polyprotein	Hepatitis C virus (isolate 1)	Homo sapiens (human)	ELISPOT	IFNg release
		http://www.iedb.org/epitope/44725	Linear peptide	NLGKVIDTL	9	3	2	66.6667	Positive	polyprotein	Hepacivirus C	human (Homo sapiens)	cellular MHC/direct/fluorescence	qualitative binding	HLA-A2
		http://www.iedb.org/epitope/44833	Linear peptide	NLPGCSFSI	9	8	5	62.5	Negative	Genome polyprotein	Hepatitis C virus subtype 1b	Homo sapiens (human)	ELISA	IFNg release	HLA-A2
		http://www.iedb.org/epitope/44833	Linear peptide	NLPGCSFSI	9	8	5	62.5	Negative	polyprotein	Hepacivirus C	Homo sapiens (human)	51 chromium	cytotoxicity	HLA-A2
		http://www.iedb.org/epitope/44833	Linear peptide	NLPGCSFSI	9	8	5	62.5	Negative	polyprotein	Hepacivirus C	Homo sapiens (human)	ELISPOT	IFNg release	HLA-A2
		http://www.iedb.org/epitope/44833	Linear peptide	NLPGCSFSI	9	8	5	62.5	Negative	Genome polyprotein	Hepatitis C virus (isolate 1)	Homo sapiens (human)	ELISPOT	IFNg release
		http://www.iedb.org/epitope/44833	Linear peptide	NLPGCSFSI	9	8	5	62.5	Positive	polyprotein	hepatitis C virus genotype 1a	Homo sapiens (human)	51 chromium	cytotoxicity	HLA-A*02:01
		http://www.iedb.org/epitope/44833	Linear peptide	NLPGCSFSI	9	8	5	62.5	Positive-Low	Genome polyprotein	Hepatitis C virus (isolate 1)	rhesus macaque (Macaca mulatta)	purified MHC/competitive/radioactivity	dissociation constant KD (~IC50)	Mamu-A1*001:01
		http://www.iedb.org/epitope/44833	Linear peptide	NLPGCSFSI	9	8	5	62.5	Negative	polyprotein	Hepacivirus C	human (Homo sapiens)	cellular MHC/direct/fluorescence	qualitative binding	HLA-A2
		http://www.iedb.org/epitope/44833	Linear peptide	NLPGCSFSI	9	8	5	62.5	Positive	polyprotein	Hepacivirus C	human (Homo sapiens)	cellular MHC/direct/fluorescence	qualitative binding	HLA-A2
		http://www.iedb.org/epitope/46896	Linear peptide	PAPQGSRSL	9	1	0	0	Positive-Low	Genome polyprotein	Hepatitis C virus (isolate 1)	rhesus macaque (Macaca mulatta)	purified MHC/competitive/radioactivity	dissociation constant KD (~IC50)	Mamu-A1*001:01
		http://www.iedb.org/epitope/47627	Linear peptide	PGCSFSIFL	9	1	0	0	Positive	Genome polyprotein	Hepatitis C virus (isolate 1)	Homo sapiens (human)	ELISPOT	IFNg release
		http://www.iedb.org/epitope/48420	Linear peptide	PLLYRLGAV	9	2	1	50	Negative	Genome polyprotein	Hepatitis C virus (isolate Japanese)	Mus musculus HLA-A2.1 Tg H2-I null	ELISPOT	IFNg release	HLA-A*02:01
		http://www.iedb.org/epitope/48420	Linear peptide	PLLYRLGAV	9	2	1	50	Positive	Genome polyprotein	Hepatitis C virus (isolate JK049)	Homo sapiens (human)	3H-thymidine	proliferation	HLA class II
		http://www.iedb.org/epitope/49456	Linear peptide	PSPEFFTEL	9	1	0	0	Positive-High	Genome polyprotein	Hepatitis C virus (isolate EUH1480)	rhesus macaque (Macaca mulatta)	purified MHC/competitive/radioactivity	dissociation constant KD (~IC50)	Mamu-A1*001:01
		http://www.iedb.org/epitope/49478	Linear peptide	PSPVVVGTT	9	1	0	0	Positive-Low	Genome polyprotein	Hepatitis C virus (isolate BEBE1)	rhesus macaque (Macaca mulatta)	purified MHC/competitive/radioactivity	dissociation constant KD (~IC50)	Mamu-A1*001:01
		http://www.iedb.org/epitope/51525	Linear peptide	QLRRHIDLL	9	1	0	0	Positive	Genome polyprotein	Hepatitis C virus (isolate 1)	Homo sapiens (human)	3H-thymidine	proliferation	HLA class II
		http://www.iedb.org/epitope/52973	Linear peptide	QYLAGLSTL	9	2	1	50	Negative	Genome polyprotein	Hepacivirus C	Homo sapiens (human)	ELISPOT	IFNg release	HLA class I
		http://www.iedb.org/epitope/52973	Linear peptide	QYLAGLSTL	9	2	1	50	Positive-Intermediate	Genome polyprotein	Hepacivirus C	human (Homo sapiens)	purified MHC/competitive/radioactivity	half maximal inhibitory concentration (IC50)	HLA-A*24:02
		http://www.iedb.org/epitope/53250	Linear peptide	RAYMNTPGL	9	7	5	71.4286	Negative	polyprotein	Hepatitis C virus (isolate Taiwan)	Homo sapiens (human)	51 chromium	cytotoxicity	HLA-A2
		http://www.iedb.org/epitope/53250	Linear peptide	RAYMNTPGL	9	7	5	71.4286	Negative	NS3 protease/helicase'	Hepacivirus C	Mus musculus C57BL/6 bg	ICS	IFNg release	H2-Db
		http://www.iedb.org/epitope/53250	Linear peptide	RAYMNTPGL	9	7	5	71.4286	Negative	NS3 protease/helicase'	Hepacivirus C	Mus musculus C57BL/6 bg	biological activity	degranulation	H2-Db
		http://www.iedb.org/epitope/53250	Linear peptide	RAYMNTPGL	9	7	5	71.4286	Negative	NS3 protease/helicase'	Hepacivirus C	Mus musculus C57BL/6 bg	ICS	IFNg release	H2-Kb
		http://www.iedb.org/epitope/53250	Linear peptide	RAYMNTPGL	9	7	5	71.4286	Negative	NS3 protease/helicase'	Hepacivirus C	Mus musculus C57BL/6 bg	biological activity	degranulation	H2-Kb
		http://www.iedb.org/epitope/53250	Linear peptide	RAYMNTPGL	9	7	5	71.4286	Positive-High	NS3 protease/helicase'	Hepacivirus C	mouse (Mus musculus)	cellular MHC/direct/fluorescence	qualitative binding	H2-Db
		http://www.iedb.org/epitope/53250	Linear peptide	RAYMNTPGL	9	7	5	71.4286	Positive-Intermediate	NS3 protease/helicase'	Hepacivirus C	mouse (Mus musculus)	cellular MHC/direct/fluorescence	qualitative binding	H2-Kb
		http://www.iedb.org/epitope/53418	Linear peptide	RDRSELSPL	9	2	1	50	Positive-Low	Genome polyprotein	Hepatitis C virus (isolate 1)	rhesus macaque (Macaca mulatta)	purified MHC/competitive/radioactivity	dissociation constant KD (~IC50)	Mamu-A1*011:01
		http://www.iedb.org/epitope/53418	Linear peptide	RDRSELSPL	9	2	1	50	Negative	Genome polyprotein	Hepatitis C virus (isolate 1)	mouse (Mus musculus)	purified MHC/competitive/radioactivity	dissociation constant KD (~IC50)	H2-Kk
		http://www.iedb.org/epitope/54568	Linear peptide	RLGVRATRK	9	24	10	41.6667	Positive	structural protein	Hepacivirus C	Homo sapiens (human)	ELISPOT	IFNg release	HLA-A*03:01
		http://www.iedb.org/epitope/54568	Linear peptide	RLGVRATRK	9	24	10	41.6667	Positive	polyprotein	Hepacivirus C	Homo sapiens (human)	51 chromium	cytotoxicity	HLA-A*03:01
		http://www.iedb.org/epitope/54568	Linear peptide	RLGVRATRK	9	24	10	41.6667	Positive	polyprotein	Hepacivirus C	Homo sapiens (human)	51 chromium	cytotoxicity	HLA-A3
		http://www.iedb.org/epitope/54568	Linear peptide	RLGVRATRK	9	24	10	41.6667	Negative	Genome polyprotein	Hepatitis C virus (isolate 1)	Homo sapiens (human)	ELISPOT	IFNg release	HLA-A3
		http://www.iedb.org/epitope/54568	Linear peptide	RLGVRATRK	9	24	10	41.6667	Negative	Genome polyprotein	Hepatitis C virus (isolate 1)	Homo sapiens (human)	ELISPOT	IFNg release
		http://www.iedb.org/epitope/54568	Linear peptide	RLGVRATRK	9	24	10	41.6667	Positive	HCV-1	Hepacivirus C	Homo sapiens (human)	ELISPOT	IFNg release	HLA-A3
		http://www.iedb.org/epitope/54568	Linear peptide	RLGVRATRK	9	24	10	41.6667	Positive	core protein	Hepatitis C virus (isolate H77)	Homo sapiens (human)	ICS	IFNg release	HLA-A3
		http://www.iedb.org/epitope/54568	Linear peptide	RLGVRATRK	9	24	10	41.6667	Negative	polyprotein	hepatitis C virus genotype 1a	Homo sapiens (human)	ELISPOT	IFNg release	HLA-A*03:01
		http://www.iedb.org/epitope/54568	Linear peptide	RLGVRATRK	9	24	10	41.6667	Negative	polyprotein	hepatitis C virus genotype 1a	Homo sapiens (human)	ELISPOT	IFNg release	HLA-A*11:01
		http://www.iedb.org/epitope/54568	Linear peptide	RLGVRATRK	9	24	10	41.6667	Negative	polyprotein	hepatitis C virus genotype 1a	Homo sapiens (human)	ELISPOT	IFNg release	HLA-A*31:01
		http://www.iedb.org/epitope/54568	Linear peptide	RLGVRATRK	9	24	10	41.6667	Negative	polyprotein	Hepatitis C virus genotype 1	Homo sapiens (human)	ICS	IFNg release	HLA-A3
		http://www.iedb.org/epitope/54568	Linear peptide	RLGVRATRK	9	24	10	41.6667	Negative	polyprotein	Hepatitis C virus genotype 1	Homo sapiens (human)	ICS	IFNg release	HLA-A3
		http://www.iedb.org/epitope/54568	Linear peptide	RLGVRATRK	9	24	10	41.6667	Positive-High	polyprotein	Hepacivirus C	human (Homo sapiens)	purified MHC/competitive/radioactivity	half maximal inhibitory concentration (IC50)	HLA-A*03:01
		http://www.iedb.org/epitope/54568	Linear peptide	RLGVRATRK	9	24	10	41.6667	Positive-Intermediate	polyprotein	Hepacivirus C	human (Homo sapiens)	purified MHC/competitive/radioactivity	half maximal inhibitory concentration (IC50)	HLA-A*11:01
		http://www.iedb.org/epitope/54568	Linear peptide	RLGVRATRK	9	24	10	41.6667	Positive-Intermediate	polyprotein	Hepacivirus C	human (Homo sapiens)	purified MHC/competitive/radioactivity	half maximal inhibitory concentration (IC50)	HLA-A*31:01
		http://www.iedb.org/epitope/54568	Linear peptide	RLGVRATRK	9	24	10	41.6667	Negative	polyprotein	Hepacivirus C	human (Homo sapiens)	purified MHC/competitive/radioactivity	dissociation constant KD (~IC50)	HLA-A*33:01
		http://www.iedb.org/epitope/54568	Linear peptide	RLGVRATRK	9	24	10	41.6667	Positive-High	polyprotein	Hepacivirus C	human (Homo sapiens)	purified MHC/competitive/radioactivity	dissociation constant KD (~IC50)	HLA-A*03:01
		http://www.iedb.org/epitope/54568	Linear peptide	RLGVRATRK	9	24	10	41.6667	Positive-High	polyprotein	Hepacivirus C	human (Homo sapiens)	purified MHC/competitive/radioactivity	dissociation constant KD (~IC50)	HLA-A*11:01
		http://www.iedb.org/epitope/54568	Linear peptide	RLGVRATRK	9	24	10	41.6667	Positive-Intermediate	polyprotein	Hepacivirus C	human (Homo sapiens)	purified MHC/competitive/radioactivity	dissociation constant KD (~IC50)	HLA-A*31:01
		http://www.iedb.org/epitope/54568	Linear peptide	RLGVRATRK	9	24	10	41.6667	Negative	polyprotein	Hepacivirus C	human (Homo sapiens)	purified MHC/competitive/radioactivity	dissociation constant KD (~IC50)	HLA-A*33:01
		http://www.iedb.org/epitope/54568	Linear peptide	RLGVRATRK	9	24	10	41.6667	Negative	polyprotein	Hepacivirus C	human (Homo sapiens)	purified MHC/competitive/radioactivity	dissociation constant KD (~IC50)	HLA-A*68:01
		http://www.iedb.org/epitope/54568	Linear peptide	RLGVRATRK	9	24	10	41.6667	Positive-High	polyprotein	hepatitis C virus genotype 1a	human (Homo sapiens)	purified MHC/competitive/radioactivity	half maximal inhibitory concentration (IC50)	HLA-A*03:01
		http://www.iedb.org/epitope/54568	Linear peptide	RLGVRATRK	9	24	10	41.6667	Positive-High	polyprotein	hepatitis C virus genotype 1a	human (Homo sapiens)	purified MHC/competitive/radioactivity	half maximal inhibitory concentration (IC50)	HLA-A*11:01
		http://www.iedb.org/epitope/54568	Linear peptide	RLGVRATRK	9	24	10	41.6667	Positive-Intermediate	polyprotein	hepatitis C virus genotype 1a	human (Homo sapiens)	purified MHC/competitive/radioactivity	half maximal inhibitory concentration (IC50)	HLA-A*31:01
		http://www.iedb.org/epitope/54632	Linear peptide	RLLAPITAY	9	1	0	0	Positive-High	Genome polyprotein	Hepacivirus C	human (Homo sapiens)	purified MHC/competitive/radioactivity	half maximal inhibitory concentration (IC50)	HLA-A*03:01
		http://www.iedb.org/epitope/54821	Linear peptide	RLWHYPCTI	9	15	0	0	Positive	polyprotein	Hepacivirus C	Homo sapiens (human)	51 chromium	cytotoxicity	HLA-A2
		http://www.iedb.org/epitope/54821	Linear peptide	RLWHYPCTI	9	15	0	0	Positive	polyprotein	Hepatitis C virus subtype 1b	Mus musculus HLA-A*0201/Db-human b2m Tg (HHD)	ELISPOT	IFNg release	HLA-A*02:01
		http://www.iedb.org/epitope/54821	Linear peptide	RLWHYPCTI	9	15	0	0	Positive	polyprotein	Hepatitis C virus subtype 1b	Mus musculus HLA-A*0201/Db-human b2m Tg (HHD)	51 chromium	cytotoxicity	HLA-A*02:01
		http://www.iedb.org/epitope/54821	Linear peptide	RLWHYPCTI	9	15	0	0	Positive	polyprotein	Hepatitis C virus subtype 1b	Mus musculus HLA-A*0201/Db-human b2m Tg (HHD)	ELISPOT	IFNg release	HLA-A*02:01
		http://www.iedb.org/epitope/54821	Linear peptide	RLWHYPCTI	9	15	0	0	Positive	polyprotein	Hepatitis C virus subtype 1b	Mus musculus HLA-A*0201/Db-human b2m Tg (HHD)	51 chromium	cytotoxicity	HLA-A*02:01
		http://www.iedb.org/epitope/54821	Linear peptide	RLWHYPCTI	9	15	0	0	Positive	Genome polyprotein	hepatitis C virus genotype 1a	Mus musculus HLA-A*0201/Db-human b2m Tg (HHD)	51 chromium	cytotoxicity	HLA-A*02:01
		http://www.iedb.org/epitope/54821	Linear peptide	RLWHYPCTI	9	15	0	0	Positive	Genome polyprotein	hepatitis C virus genotype 1a	Mus musculus HLA-A*0201/Db-human b2m Tg (HHD)	ELISPOT	IFNg release	HLA-A*02:01
		http://www.iedb.org/epitope/54821	Linear peptide	RLWHYPCTI	9	15	0	0	Positive-Low	E2 protein	hepatitis C virus genotype 1a	Homo sapiens (human)	ELISPOT	IFNg release	HLA-A*02:01
		http://www.iedb.org/epitope/54821	Linear peptide	RLWHYPCTI	9	15	0	0	Positive	E2 protein	hepatitis C virus genotype 1a	Homo sapiens (human)	ELISPOT	IFNg release	HLA-A*02:01
		http://www.iedb.org/epitope/54821	Linear peptide	RLWHYPCTI	9	15	0	0	Positive-Low	E2 protein	hepatitis C virus genotype 1a	Homo sapiens (human)	ELISPOT	IFNg release	HLA-A*02:01
		http://www.iedb.org/epitope/54821	Linear peptide	RLWHYPCTI	9	15	0	0	Positive-Low	E2 protein	hepatitis C virus genotype 1a	Homo sapiens (human)	ELISPOT	IFNg release	HLA-A*02:01
		http://www.iedb.org/epitope/54821	Linear peptide	RLWHYPCTI	9	15	0	0	Positive	polyprotein, partial [Hepatitis C virus subtype 1a]	Hepatitis C virus (isolate H77)	Mus musculus HLA-A2 Tg	ELISPOT	IFNg release	HLA-A*02:01
		http://www.iedb.org/epitope/54821	Linear peptide	RLWHYPCTI	9	15	0	0	Positive	polyprotein	Hepacivirus C	human (Homo sapiens)	cellular MHC/direct/fluorescence	qualitative binding	HLA-A2
		http://www.iedb.org/epitope/54821	Linear peptide	RLWHYPCTI	9	15	0	0	Positive	polyprotein	Hepatitis C virus subtype 1b	human (Homo sapiens)	purified MHC/competitive/radioactivity	qualitative binding	HLA-A*02:01
		http://www.iedb.org/epitope/54821	Linear peptide	RLWHYPCTI	9	15	0	0	Positive-High	E2 protein	hepatitis C virus genotype 1a	human (Homo sapiens)	purified MHC/competitive/radioactivity	half maximal inhibitory concentration (IC50)	HLA-A*02:01
		http://www.iedb.org/epitope/54903	Linear peptide	RMILMTHFF	9	4	0	0	Positive	Genome polyprotein	Hepacivirus C	Homo sapiens (human)	multimer/tetramer	qualitative binding	HLA-A*24:02
		http://www.iedb.org/epitope/54903	Linear peptide	RMILMTHFF	9	4	0	0	Positive	Genome polyprotein	Hepacivirus C	Homo sapiens (human)	ELISPOT	IFNg release	HLA-A*24:02
		http://www.iedb.org/epitope/54903	Linear peptide	RMILMTHFF	9	4	0	0	Positive	nonstructural protein NS5B	Hepacivirus C	Homo sapiens (human)	multimer/tetramer	qualitative binding	HLA-A*24:02
		http://www.iedb.org/epitope/54903	Linear peptide	RMILMTHFF	9	4	0	0	Positive	polyprotein	Hepatitis C virus subtype 1b	human (Homo sapiens)	cellular MHC/direct/fluorescence	qualitative binding	HLA-A*24:02
		http://www.iedb.org/epitope/56247	Linear peptide	RVCEKMALY	9	17	7	41.1765	Positive	Genome polyprotein	Hepatitis C virus genotype 1	Homo sapiens (human)	ELISPOT	IFNg release	HLA-A3
		http://www.iedb.org/epitope/56247	Linear peptide	RVCEKMALY	9	17	7	41.1765	Positive	HCV-1	Hepacivirus C	Homo sapiens (human)	51 chromium	cytotoxicity	HLA-A3
		http://www.iedb.org/epitope/56247	Linear peptide	RVCEKMALY	9	17	7	41.1765	Positive	HCV-1	Hepacivirus C	Homo sapiens (human)	51 chromium	cytotoxicity	HLA-B7
		http://www.iedb.org/epitope/56247	Linear peptide	RVCEKMALY	9	17	7	41.1765	Positive	HCV-1	Hepacivirus C	Homo sapiens (human)	51 chromium	cytotoxicity	HLA-A3
		http://www.iedb.org/epitope/56247	Linear peptide	RVCEKMALY	9	17	7	41.1765	Negative	Genome polyprotein	Hepatitis C virus (isolate 1)	Homo sapiens (human)	ELISPOT	IFNg release	HLA-A3
		http://www.iedb.org/epitope/56247	Linear peptide	RVCEKMALY	9	17	7	41.1765	Positive	polyprotein precursor	Hepacivirus C	Homo sapiens (human)	ELISPOT	IFNg release	HLA-A3
		http://www.iedb.org/epitope/56247	Linear peptide	RVCEKMALY	9	17	7	41.1765	Negative	polyprotein	hepatitis C virus genotype 1a	Homo sapiens (human)	ELISPOT	IFNg release	HLA-A3
		http://www.iedb.org/epitope/56247	Linear peptide	RVCEKMALY	9	17	7	41.1765	Positive	Genome polyprotein	Hepatitis C virus (isolate 1)	Homo sapiens (human)	51 chromium	cytotoxicity	HLA-A3
		http://www.iedb.org/epitope/56247	Linear peptide	RVCEKMALY	9	17	7	41.1765	Negative	Genome polyprotein	Hepacivirus C	Homo sapiens (human)	51 chromium	cytotoxicity	HLA-A3
		http://www.iedb.org/epitope/56247	Linear peptide	RVCEKMALY	9	17	7	41.1765	Negative	RNA-dependent RNA polymerase	Hepacivirus C	Homo sapiens (human)	ICS	IFNg release	HLA class I
		http://www.iedb.org/epitope/56247	Linear peptide	RVCEKMALY	9	17	7	41.1765	Negative	polyprotein	Hepacivirus C	Homo sapiens (human)	ELISPOT	IFNg release	HLA-A*03:01
		http://www.iedb.org/epitope/56247	Linear peptide	RVCEKMALY	9	17	7	41.1765	Positive	polyprotein	hepatitis C virus genotype 1a	Homo sapiens (human)	ELISPOT	IFNg release	HLA-A*03:01
		http://www.iedb.org/epitope/56247	Linear peptide	RVCEKMALY	9	17	7	41.1765	Positive	polyprotein	Hepatitis C virus genotype 1	Homo sapiens (human)	ICS	IFNg release	HLA-A3
		http://www.iedb.org/epitope/56247	Linear peptide	RVCEKMALY	9	17	7	41.1765	Negative	polyprotein	Hepatitis C virus genotype 1	Homo sapiens (human)	ICS	IFNg release	HLA-A3
		http://www.iedb.org/epitope/56247	Linear peptide	RVCEKMALY	9	17	7	41.1765	Negative	nonstructural protein 5B	Hepacivirus C	Homo sapiens (human)	multimer/tetramer	qualitative binding	HLA-A*03:01
		http://www.iedb.org/epitope/56247	Linear peptide	RVCEKMALY	9	17	7	41.1765	Positive-Intermediate	Genome polyprotein	Hepacivirus C	human (Homo sapiens)	purified MHC/competitive/radioactivity	half maximal inhibitory concentration (IC50)	HLA-A*03:01
		http://www.iedb.org/epitope/56247	Linear peptide	RVCEKMALY	9	17	7	41.1765	Positive-Intermediate	polyprotein	hepatitis C virus genotype 1a	human (Homo sapiens)	purified MHC/competitive/radioactivity	half maximal inhibitory concentration (IC50)	HLA-A*03:01
		http://www.iedb.org/epitope/56342	Linear peptide	RVLEDGVNY	9	2	1	50	Negative	core protein	Hepatitis C virus subtype 1b	Mus musculus BALB/c	51 chromium	cytotoxicity	H2-d class I
		http://www.iedb.org/epitope/56342	Linear peptide	RVLEDGVNY	9	2	1	50	Positive	Genome polyprotein	Hepatitis C virus (isolate 1)	Homo sapiens (human)	ELISPOT	IFNg release
		http://www.iedb.org/epitope/57190	Linear peptide	SDFKTWLKA	9	4	0	0	Positive	polyprotein	Hepatitis C virus subtype 1a 1/910	Pan troglodytes (chimpanzee)	51 chromium	cytotoxicity	Patr-B*16:01
		http://www.iedb.org/epitope/57190	Linear peptide	SDFKTWLKA	9	4	0	0	Positive	polyprotein	Hepatitis C virus subtype 1a 1/910	Pan troglodytes (chimpanzee)	51 chromium	cytotoxicity	Patr-B*16:02
		http://www.iedb.org/epitope/57190	Linear peptide	SDFKTWLKA	9	4	0	0	Positive	polyprotein	Hepatitis C virus subtype 1a 1/910	Pan troglodytes (chimpanzee)	51 chromium	cytotoxicity	Patr-B*16:01
		http://www.iedb.org/epitope/57190	Linear peptide	SDFKTWLKA	9	4	0	0	Positive	polyprotein	Hepatitis C virus (isolate H77)	Pan troglodytes (chimpanzee)	51 chromium	cytotoxicity	Patr-B*16:01
		http://www.iedb.org/epitope/57893	Linear peptide	SFSIFLLAL	9	3	2	66.6667	Positive	polyprotein	Hepacivirus C	Homo sapiens (human)	in vitro assay	cytotoxicity	HLA-A24
		http://www.iedb.org/epitope/57893	Linear peptide	SFSIFLLAL	9	3	2	66.6667	Negative	Genome polyprotein	Hepacivirus C	Homo sapiens (human)	ELISPOT	IFNg release	HLA class I
		http://www.iedb.org/epitope/57893	Linear peptide	SFSIFLLAL	9	3	2	66.6667	Negative	Genome polyprotein	Hepatitis C virus (isolate 1)	Homo sapiens (human)	ELISPOT	IFNg release
		http://www.iedb.org/epitope/59336	Linear peptide	SLMAFTAAV	9	32	10	31.25	Negative	Genome polyprotein	Hepatitis C virus subtype 1b	Homo sapiens (human)	ELISA	IFNg release	HLA-A2
		http://www.iedb.org/epitope/59336	Linear peptide	SLMAFTAAV	9	32	10	31.25	Positive	polyprotein	Hepatitis C virus genotype 1	Homo sapiens (human)	ELISPOT	IFNg release	HLA-A2
		http://www.iedb.org/epitope/59336	Linear peptide	SLMAFTAAV	9	32	10	31.25	Positive	Genome polyprotein	Hepatitis C virus (isolate 1)	Homo sapiens (human)	51 chromium	cytotoxicity	HLA-A2
		http://www.iedb.org/epitope/59336	Linear peptide	SLMAFTAAV	9	32	10	31.25	Positive	polyprotein	Hepacivirus C	Homo sapiens (human)	ELISPOT	IFNg release	HLA-A2
		http://www.iedb.org/epitope/59336	Linear peptide	SLMAFTAAV	9	32	10	31.25	Positive	Genome polyprotein	Hepacivirus C	Homo sapiens	51 chromium	cytotoxicity	HLA-A2
		http://www.iedb.org/epitope/59336	Linear peptide	SLMAFTAAV	9	32	10	31.25	Positive	HCV-1	Hepacivirus C	Homo sapiens (human)	51 chromium	cytotoxicity	HLA-A*02:01
		http://www.iedb.org/epitope/59336	Linear peptide	SLMAFTAAV	9	32	10	31.25	Positive	polyprotein precursor	Hepacivirus C	Homo sapiens (human)	ELISPOT	IFNg release	HLA-A*02:01
		http://www.iedb.org/epitope/59336	Linear peptide	SLMAFTAAV	9	32	10	31.25	Negative	polyprotein	Hepatitis C virus (isolate Taiwan)	Homo sapiens (human)	51 chromium	cytotoxicity	HLA-A2
		http://www.iedb.org/epitope/59336	Linear peptide	SLMAFTAAV	9	32	10	31.25	Positive	polyprotein precursor	Hepacivirus C	Homo sapiens (human)	51 chromium	cytotoxicity	HLA-A2
		http://www.iedb.org/epitope/59336	Linear peptide	SLMAFTAAV	9	32	10	31.25	Positive	Genome polyprotein	Hepacivirus C	Homo sapiens (human)	in vitro assay	cytotoxicity	HLA-A2
		http://www.iedb.org/epitope/59336	Linear peptide	SLMAFTAAV	9	32	10	31.25	Positive	polyprotein precursor	hepatitis C virus genotype 1a	Homo sapiens (human)	51 chromium	cytotoxicity	HLA-A*02:01
		http://www.iedb.org/epitope/59336	Linear peptide	SLMAFTAAV	9	32	10	31.25	Positive	polyprotein precursor	hepatitis C virus genotype 1a	Homo sapiens (human)	51 chromium	cytotoxicity	HLA-A*02:01
		http://www.iedb.org/epitope/59336	Linear peptide	SLMAFTAAV	9	32	10	31.25	Negative	polyprotein precursor	hepatitis C virus genotype 1a	Homo sapiens (human)	51 chromium	cytotoxicity	HLA-A*02:01
		http://www.iedb.org/epitope/59336	Linear peptide	SLMAFTAAV	9	32	10	31.25	Negative	Genome polyprotein	Hepatitis C virus (isolate 1)	Homo sapiens (human)	ELISPOT	IFNg release	HLA-A2
		http://www.iedb.org/epitope/59336	Linear peptide	SLMAFTAAV	9	32	10	31.25	Negative	polyprotein precursor	Hepacivirus C	Homo sapiens (human)	ELISPOT	IFNg release	HLA-A2
		http://www.iedb.org/epitope/59336	Linear peptide	SLMAFTAAV	9	32	10	31.25	Negative	polyprotein precursor	hepatitis C virus genotype 1a	Homo sapiens (human)	ELISPOT	IFNg release	HLA-A2
		http://www.iedb.org/epitope/59336	Linear peptide	SLMAFTAAV	9	32	10	31.25	Positive	polyprotein	Hepacivirus C	Homo sapiens (human)	51 chromium	cytotoxicity	HLA-A*02:01
		http://www.iedb.org/epitope/59336	Linear peptide	SLMAFTAAV	9	32	10	31.25	Negative	NS4B protein	Hepacivirus C	Mus musculus HLA-A*0201/Db-human b2m Tg (HHD)	ICS	IFNg release	HLA-A*02:01
		http://www.iedb.org/epitope/59336	Linear peptide	SLMAFTAAV	9	32	10	31.25	Positive	NS4B protein	Hepacivirus C	Mus musculus HLA-A*0201/Db-human b2m Tg (HHD)	51 chromium	cytotoxicity	HLA-A*02:01
		http://www.iedb.org/epitope/59336	Linear peptide	SLMAFTAAV	9	32	10	31.25	Positive	HCV-1	Hepacivirus C	Homo sapiens (human)	ELISPOT	IFNg release	HLA-A2
		http://www.iedb.org/epitope/59336	Linear peptide	SLMAFTAAV	9	32	10	31.25	Positive	HCV-1	Hepacivirus C	Homo sapiens (human)	ELISPOT	IFNg release	HLA-A2
		http://www.iedb.org/epitope/59336	Linear peptide	SLMAFTAAV	9	32	10	31.25	Negative	NS4 protein	Hepacivirus C	Homo sapiens (human)	ICS	IFNg release	HLA class I
		http://www.iedb.org/epitope/59336	Linear peptide	SLMAFTAAV	9	32	10	31.25	Positive	polyprotein	hepatitis C virus genotype 1a	Homo sapiens (human)	ELISPOT	IFNg release	HLA-A*02:01
		http://www.iedb.org/epitope/59336	Linear peptide	SLMAFTAAV	9	32	10	31.25	Positive	polyprotein	Hepacivirus C	Homo sapiens (human)	in vitro assay	cytotoxicity	HLA-A2
		http://www.iedb.org/epitope/59336	Linear peptide	SLMAFTAAV	9	32	10	31.25	Negative	polyprotein	Hepatitis C virus genotype 1	Homo sapiens (human)	ICS	IFNg release	HLA-A2
		http://www.iedb.org/epitope/59336	Linear peptide	SLMAFTAAV	9	32	10	31.25	Negative	polyprotein	Hepatitis C virus genotype 1	Homo sapiens (human)	ICS	IFNg release	HLA-A2
		http://www.iedb.org/epitope/59336	Linear peptide	SLMAFTAAV	9	32	10	31.25	Positive	polyprotein precursor	Hepacivirus C	human (Homo sapiens)	cellular MHC/direct/fluorescence	qualitative binding	HLA-A2
		http://www.iedb.org/epitope/59336	Linear peptide	SLMAFTAAV	9	32	10	31.25	Positive-High	polyprotein precursor	hepatitis C virus genotype 1a	human (Homo sapiens)	purified MHC/competitive/radioactivity	dissociation constant KD (~IC50)	HLA-A*02:01
		http://www.iedb.org/epitope/59336	Linear peptide	SLMAFTAAV	9	32	10	31.25	Positive-High	NS4B protein	Hepacivirus C	human (Homo sapiens)	cellular MHC/direct/fluorescence	half life	HLA-A*02:01
		http://www.iedb.org/epitope/59336	Linear peptide	SLMAFTAAV	9	32	10	31.25	Positive	polyprotein	Hepacivirus C	human (Homo sapiens)	cellular MHC/direct/fluorescence	half life	HLA-A*02:01
		http://www.iedb.org/epitope/59336	Linear peptide	SLMAFTAAV	9	32	10	31.25	Positive-High	polyprotein	Hepacivirus C	human (Homo sapiens)	cellular MHC/competitive/fluorescence	half maximal inhibitory concentration (IC50)	HLA-A*02:01
		http://www.iedb.org/epitope/59336	Linear peptide	SLMAFTAAV	9	32	10	31.25	Positive-High	polyprotein	hepatitis C virus genotype 1a	human (Homo sapiens)	purified MHC/competitive/radioactivity	half maximal inhibitory concentration (IC50)	HLA-A*02:01
		http://www.iedb.org/epitope/59709	Linear peptide	SMLTDPSHI	9	5	1	20	Negative	Genome polyprotein	Hepatitis C virus (isolate Taiwan)	Homo sapiens (human)	51 chromium	cytotoxicity	HLA-A2
		http://www.iedb.org/epitope/59709	Linear peptide	SMLTDPSHI	9	5	1	20	Positive	polyprotein	Hepatitis C virus subtype 1b	Homo sapiens (human)	51 chromium	cytotoxicity	HLA-A*24:02
		http://www.iedb.org/epitope/59709	Linear peptide	SMLTDPSHI	9	5	1	20	Positive	polyprotein	Hepatitis C virus subtype 1b	Homo sapiens (human)	51 chromium	cytotoxicity	HLA-A*24:02
		http://www.iedb.org/epitope/59709	Linear peptide	SMLTDPSHI	9	5	1	20	Positive	polyprotein	Hepatitis C virus subtype 1b	Homo sapiens (human)	51 chromium	cytotoxicity	HLA-A*24:02
		http://www.iedb.org/epitope/59709	Linear peptide	SMLTDPSHI	9	5	1	20	Positive	polyprotein	Hepatitis C virus subtype 1b	human (Homo sapiens)	cellular MHC/direct/fluorescence	qualitative binding	HLA-A*24:02
		http://www.iedb.org/epitope/59766	Linear peptide	SMVGNWAKV	9	31	10	32.2581	Negative	Genome polyprotein	Hepatitis C virus subtype 1b	Homo sapiens (human)	ELISA	IFNg release	HLA-A2
		http://www.iedb.org/epitope/59766	Linear peptide	SMVGNWAKV	9	31	10	32.2581	Positive	Genome polyprotein	Hepatitis C virus (isolate H)	Homo sapiens (human)	ELISPOT	IFNg release	HLA-A2
		http://www.iedb.org/epitope/59766	Linear peptide	SMVGNWAKV	9	31	10	32.2581	Positive	HCV-1	Hepatitis C virus (isolate H)	Mus musculus C57BL/6 HLA-A2 Tg	51 chromium	cytotoxicity	HLA-A*02:01
		http://www.iedb.org/epitope/59766	Linear peptide	SMVGNWAKV	9	31	10	32.2581	Positive	HCV-1	Hepatitis C virus (isolate H)	Mus musculus C57BL/6 HLA-A2 Tg	51 chromium	cytotoxicity	HLA-A*02:01
		http://www.iedb.org/epitope/59766	Linear peptide	SMVGNWAKV	9	31	10	32.2581	Positive	HCV-1	Hepatitis C virus (isolate H)	Homo sapiens (human)	51 chromium	cytotoxicity	HLA-A*02:01
		http://www.iedb.org/epitope/59766	Linear peptide	SMVGNWAKV	9	31	10	32.2581	Positive	structural protein	Hepacivirus C	Homo sapiens (human)	51 chromium	cytotoxicity	HLA-A2
		http://www.iedb.org/epitope/59766	Linear peptide	SMVGNWAKV	9	31	10	32.2581	Positive	polyprotein	Hepatitis C virus subtype 1b	Mus musculus HLA-A*0201/Db-human b2m Tg (HHD)	ELISPOT	IFNg release	HLA-A*02:01
		http://www.iedb.org/epitope/59766	Linear peptide	SMVGNWAKV	9	31	10	32.2581	Positive	polyprotein	Hepatitis C virus subtype 1b	Mus musculus HLA-A*0201/Db-human b2m Tg (HHD)	51 chromium	cytotoxicity	HLA-A*02:01
		http://www.iedb.org/epitope/59766	Linear peptide	SMVGNWAKV	9	31	10	32.2581	Positive	polyprotein	Hepatitis C virus subtype 1b	Mus musculus HLA-A*0201/Db-human b2m Tg (HHD)	ELISPOT	IFNg release	HLA-A*02:01
		http://www.iedb.org/epitope/59766	Linear peptide	SMVGNWAKV	9	31	10	32.2581	Positive	polyprotein	Hepatitis C virus subtype 1b	Mus musculus HLA-A*0201/Db-human b2m Tg (HHD)	51 chromium	cytotoxicity	HLA-A*02:01
		http://www.iedb.org/epitope/59766	Linear peptide	SMVGNWAKV	9	31	10	32.2581	Negative	polyprotein precursor	hepatitis C virus genotype 1a	Homo sapiens (human)	ELISPOT	IFNg release	HLA-A2
		http://www.iedb.org/epitope/59766	Linear peptide	SMVGNWAKV	9	31	10	32.2581	Positive	E1 protein	Hepacivirus C	Mus musculus HLA-A*0201/Db-human b2m Tg (HHD)	51 chromium	cytotoxicity	HLA-A*02:01
		http://www.iedb.org/epitope/59766	Linear peptide	SMVGNWAKV	9	31	10	32.2581	Negative	E1 protein	Hepacivirus C	Mus musculus HLA-A*0201/Db-human b2m Tg (HHD)	ICS	IFNg release	HLA-A*02:01
		http://www.iedb.org/epitope/59766	Linear peptide	SMVGNWAKV	9	31	10	32.2581	Positive	Genome polyprotein	Hepatitis C virus (isolate H)	Homo sapiens (human)	ELISPOT	IFNg release	HLA-A2
		http://www.iedb.org/epitope/59766	Linear peptide	SMVGNWAKV	9	31	10	32.2581	Positive	Genome polyprotein	Hepatitis C virus (isolate H)	Homo sapiens (human)	ELISPOT	IFNg release	HLA-A2
		http://www.iedb.org/epitope/59766	Linear peptide	SMVGNWAKV	9	31	10	32.2581	Negative	polyprotein	Hepacivirus C	Homo sapiens (human)	ELISPOT	IFNg release	HLA-A*02:01
		http://www.iedb.org/epitope/59766	Linear peptide	SMVGNWAKV	9	31	10	32.2581	Negative	polyprotein	Hepacivirus C	Homo sapiens (human)	ELISPOT	IFNg release	HLA-A*02:01
		http://www.iedb.org/epitope/59766	Linear peptide	SMVGNWAKV	9	31	10	32.2581	Positive	polyprotein	Hepatitis C virus genotype 1	Homo sapiens (human)	ELISPOT	IFNg release	HLA-A*02:01
		http://www.iedb.org/epitope/59766	Linear peptide	SMVGNWAKV	9	31	10	32.2581	Negative	E1	Hepacivirus C	Mus musculus HLA-A*0201/DRB1*0101	ELISPOT	IFNg release	HLA-A*02:01
		http://www.iedb.org/epitope/59766	Linear peptide	SMVGNWAKV	9	31	10	32.2581	Positive	E1	Hepacivirus C	Mus musculus HLA-A*0201/DRB1*0101	cytometric bead array	IFNg release	HLA-A*02:01
		http://www.iedb.org/epitope/59766	Linear peptide	SMVGNWAKV	9	31	10	32.2581	Positive	E1	Hepacivirus C	Mus musculus HLA-A*0201/DRB1*0101	cytometric bead array	TNFa release	HLA-A*02:01
		http://www.iedb.org/epitope/59766	Linear peptide	SMVGNWAKV	9	31	10	32.2581	Negative	E1	Hepacivirus C	Mus musculus HLA-A*0201/DRB1*0101	cytometric bead array	IL-4 release	HLA-A*02:01
		http://www.iedb.org/epitope/59766	Linear peptide	SMVGNWAKV	9	31	10	32.2581	Positive	E1	Hepacivirus C	Mus musculus HLA-A*0201/DRB1*0101	cytometric bead array	IL-10 release	HLA-A*02:01
		http://www.iedb.org/epitope/59766	Linear peptide	SMVGNWAKV	9	31	10	32.2581	Positive	polyprotein	Hepacivirus C	Homo sapiens (human)	ELISPOT	IFNg release	HLA-A2
		http://www.iedb.org/epitope/59766	Linear peptide	SMVGNWAKV	9	31	10	32.2581	Negative	polyprotein, partial [Hepatitis C virus genotype 1]	Hepatitis C virus genotype 1	Homo sapiens (human)	ICS	IFNg release	HLA-A2
		http://www.iedb.org/epitope/59766	Linear peptide	SMVGNWAKV	9	31	10	32.2581	Negative	polyprotein, partial [Hepatitis C virus genotype 1]	Hepatitis C virus genotype 1	Homo sapiens (human)	ICS	IFNg release	HLA-A2
		http://www.iedb.org/epitope/59766	Linear peptide	SMVGNWAKV	9	31	10	32.2581	Positive	structural protein	Hepacivirus C	human (Homo sapiens)	cellular MHC/direct/fluorescence	qualitative binding	HLA-A2
		http://www.iedb.org/epitope/59766	Linear peptide	SMVGNWAKV	9	31	10	32.2581	Negative	polyprotein	Hepacivirus C	human (Homo sapiens)	cellular MHC/direct/fluorescence	qualitative binding	HLA-A2
		http://www.iedb.org/epitope/59766	Linear peptide	SMVGNWAKV	9	31	10	32.2581	Positive	polyprotein	Hepatitis C virus subtype 1b	human (Homo sapiens)	purified MHC/competitive/radioactivity	qualitative binding	HLA-A*02:01
		http://www.iedb.org/epitope/59766	Linear peptide	SMVGNWAKV	9	31	10	32.2581	Positive-Intermediate	E1 protein	Hepacivirus C	human (Homo sapiens)	cellular MHC/direct/fluorescence	qualitative binding	HLA-A*02:01
		http://www.iedb.org/epitope/59766	Linear peptide	SMVGNWAKV	9	31	10	32.2581	Positive-High	polyprotein	Hepatitis C virus genotype 1	human (Homo sapiens)	purified MHC/competitive/fluorescence	half maximal inhibitory concentration (IC50)	HLA-A*02:01
		http://www.iedb.org/epitope/61622	Linear peptide	STGLIHLHQ	9	2	1	50	Negative	Genome polyprotein	Hepacivirus C	Homo sapiens (human)	in vitro assay	cytotoxicity	HLA-A2
		http://www.iedb.org/epitope/61622	Linear peptide	STGLIHLHQ	9	2	1	50	Positive	polyprotein	Hepacivirus C	Homo sapiens (human)	in vitro assay	cytotoxicity	HLA-A2
		http://www.iedb.org/epitope/83	Linear peptide	AADAILHTPGCVPCV	15	1	0	0	Positive	polyprotein	Hepatitis C virus (isolate H77)	Homo sapiens (human)	ELISPOT	IFNg release
		http://www.iedb.org/epitope/465	Linear peptide	AATLGFGAYMSKAHG	15	3	1	33.3333	Negative	HCV-1	hepatitis C virus genotype 1a	Homo sapiens (human)	ELISPOT	IFNg release	HLA class II
		http://www.iedb.org/epitope/465	Linear peptide	AATLGFGAYMSKAHG	15	3	1	33.3333	Positive	polyprotein	Hepacivirus C	Homo sapiens (human)	ELISPOT	IFNg release	HLA-A11
		http://www.iedb.org/epitope/465	Linear peptide	AATLGFGAYMSKAHG	15	3	1	33.3333	Positive	polyprotein	Hepacivirus C	human (Homo sapiens)	cellular MHC/direct/fluorescence	qualitative binding	HLA-C*03:04
		http://www.iedb.org/epitope/670	Linear peptide	ADGMVSKGWRLLAPI	15	11	5	45.4545	Negative	HCV-1	hepatitis C virus genotype 1a	Homo sapiens (human)	ELISPOT	IFNg release	HLA class II
		http://www.iedb.org/epitope/670	Linear peptide	ADGMVSKGWRLLAPI	15	11	5	45.4545	Positive	polyprotein	hepatitis C virus genotype 1a	human (Homo sapiens)	purified MHC/competitive/fluorescence	half maximal inhibitory concentration (IC50)	HLA-DR15
		http://www.iedb.org/epitope/670	Linear peptide	ADGMVSKGWRLLAPI	15	11	5	45.4545	Positive-High	polyprotein	hepatitis C virus genotype 1a	human (Homo sapiens)	purified MHC/competitive/fluorescence	half maximal inhibitory concentration (IC50)	HLA-DR1
		http://www.iedb.org/epitope/670	Linear peptide	ADGMVSKGWRLLAPI	15	11	5	45.4545	Negative	polyprotein	hepatitis C virus genotype 1a	human (Homo sapiens)	purified MHC/competitive/fluorescence	half maximal inhibitory concentration (IC50)	HLA-DRB3
		http://www.iedb.org/epitope/670	Linear peptide	ADGMVSKGWRLLAPI	15	11	5	45.4545	Negative	polyprotein	hepatitis C virus genotype 1a	human (Homo sapiens)	purified MHC/competitive/fluorescence	half maximal inhibitory concentration (IC50)	HLA-DRB4
		http://www.iedb.org/epitope/670	Linear peptide	ADGMVSKGWRLLAPI	15	11	5	45.4545	Positive-High	polyprotein	hepatitis C virus genotype 1a	human (Homo sapiens)	purified MHC/competitive/fluorescence	half maximal inhibitory concentration (IC50)	HLA-DR7
		http://www.iedb.org/epitope/670	Linear peptide	ADGMVSKGWRLLAPI	15	11	5	45.4545	Negative	polyprotein	hepatitis C virus genotype 1a	human (Homo sapiens)	purified MHC/competitive/fluorescence	half maximal inhibitory concentration (IC50)	HLA-DR3
		http://www.iedb.org/epitope/670	Linear peptide	ADGMVSKGWRLLAPI	15	11	5	45.4545	Positive-Low	polyprotein	hepatitis C virus genotype 1a	human (Homo sapiens)	purified MHC/competitive/fluorescence	half maximal inhibitory concentration (IC50)	HLA-DR4
		http://www.iedb.org/epitope/670	Linear peptide	ADGMVSKGWRLLAPI	15	11	5	45.4545	Negative	polyprotein	hepatitis C virus genotype 1a	human (Homo sapiens)	purified MHC/competitive/fluorescence	half maximal inhibitory concentration (IC50)	HLA-DR13
		http://www.iedb.org/epitope/670	Linear peptide	ADGMVSKGWRLLAPI	15	11	5	45.4545	Positive	polyprotein	hepatitis C virus genotype 1a	human (Homo sapiens)	purified MHC/competitive/fluorescence	half maximal inhibitory concentration (IC50)	HLA-DRB5
		http://www.iedb.org/epitope/670	Linear peptide	ADGMVSKGWRLLAPI	15	11	5	45.4545	Positive-High	polyprotein	hepatitis C virus genotype 1a	human (Homo sapiens)	purified MHC/competitive/fluorescence	half maximal inhibitory concentration (IC50)	HLA-DR11
		http://www.iedb.org/epitope/2244	Linear peptide	AKLVALGINAVAYYR	15	5	3	60	Positive	HCV-1	hepatitis C virus genotype 1a	Homo sapiens Caucasian	ELISPOT	IFNg release	HLA class I
		http://www.iedb.org/epitope/2244	Linear peptide	AKLVALGINAVAYYR	15	5	3	60	Negative	HCV-1	hepatitis C virus genotype 1a	Homo sapiens Caucasian	ELISPOT	IFNg release	HLA class II
		http://www.iedb.org/epitope/2244	Linear peptide	AKLVALGINAVAYYR	15	5	3	60	Negative	HCV-1	hepatitis C virus genotype 1a	Homo sapiens Caucasian	ELISPOT	IFNg release	HLA class II
		http://www.iedb.org/epitope/2244	Linear peptide	AKLVALGINAVAYYR	15	5	3	60	Negative	HCV-1	hepatitis C virus genotype 1a	Homo sapiens Caucasian	ELISPOT	IFNg release	HLA class I
		http://www.iedb.org/epitope/2244	Linear peptide	AKLVALGINAVAYYR	15	5	3	60	Positive	polyprotein	Hepacivirus C	Homo sapiens (human)	multimer/tetramer	qualitative binding	HLA-A*02:01
		http://www.iedb.org/epitope/2903	Linear peptide	ALSTGLIHLHQNIVD	15	4	2	50	Positive	polyprotein	Hepacivirus C	Homo sapiens (human)	ELISPOT	IFNg release
		http://www.iedb.org/epitope/2903	Linear peptide	ALSTGLIHLHQNIVD	15	4	2	50	Positive	Genome polyprotein	hepatitis C virus genotype 1a	Homo sapiens (human)	ICS	IFNg release	HLA class I
		http://www.iedb.org/epitope/2903	Linear peptide	ALSTGLIHLHQNIVD	15	4	2	50	Negative	Genome polyprotein	hepatitis C virus genotype 1a	Homo sapiens (human)	biological activity	proliferation	HLA class I
		http://www.iedb.org/epitope/2903	Linear peptide	ALSTGLIHLHQNIVD	15	4	2	50	Negative	Genome polyprotein	hepatitis C virus genotype 1a	Homo sapiens (human)	ICS	IL-2 release	HLA class I
		http://www.iedb.org/epitope/3608	Linear peptide	APITAYAQQTRGLLG	15	3	2	66.6667	Negative	Genome polyprotein	Hepatitis C virus (isolate HCV-K3a/650)	Homo sapiens (human)	ELISPOT	IFNg release
		http://www.iedb.org/epitope/3608	Linear peptide	APITAYAQQTRGLLG	15	3	2	66.6667	Negative	HCV-1	hepatitis C virus genotype 1a	Homo sapiens (human)	ELISPOT	IFNg release	HLA class II
		http://www.iedb.org/epitope/3608	Linear peptide	APITAYAQQTRGLLG	15	3	2	66.6667	Positive	polyprotein	Hepacivirus C	human (Homo sapiens)	cellular MHC/direct/fluorescence	qualitative binding	HLA-C*03:04
		http://www.iedb.org/epitope/3638	Linear peptide	APLGGAARALAHGVR	15	1	0	0	Positive	polyprotein	Hepacivirus C	Homo sapiens (human)	3H-thymidine	proliferation	HLA class II
		http://www.iedb.org/epitope/4181	Linear peptide	ARLIVFPDLGVRVCE	15	5	4	80	Negative	HCV-1	hepatitis C virus genotype 1a	Homo sapiens Caucasian	ELISPOT	IFNg release	HLA class I
		http://www.iedb.org/epitope/4181	Linear peptide	ARLIVFPDLGVRVCE	15	5	4	80	Negative	HCV-1	hepatitis C virus genotype 1a	Homo sapiens Caucasian	ELISPOT	IFNg release	HLA class II
		http://www.iedb.org/epitope/4181	Linear peptide	ARLIVFPDLGVRVCE	15	5	4	80	Negative	HCV-1	hepatitis C virus genotype 1a	Homo sapiens (human)	ELISPOT	IFNg release	HLA class I
		http://www.iedb.org/epitope/4181	Linear peptide	ARLIVFPDLGVRVCE	15	5	4	80	Negative	HCV-1	hepatitis C virus genotype 1a	Homo sapiens (human)	ELISPOT	IFNg release	HLA class II
		http://www.iedb.org/epitope/4181	Linear peptide	ARLIVFPDLGVRVCE	15	5	4	80	Positive	polyprotein precursor	Hepacivirus C	Homo sapiens (human)	ELISPOT	IFNg release
		http://www.iedb.org/epitope/4909	Linear peptide	ATCINGVCWTVYHGA	15	3	1	33.3333	Positive	polyprotein	Hepacivirus C	Homo sapiens (human)	ELISPOT	IFNg release
		http://www.iedb.org/epitope/4909	Linear peptide	ATCINGVCWTVYHGA	15	3	1	33.3333	Positive	HCV-1	hepatitis C virus genotype 1a	Homo sapiens (human)	ELISPOT	IFNg release	HLA-A2
		http://www.iedb.org/epitope/4909	Linear peptide	ATCINGVCWTVYHGA	15	3	1	33.3333	Negative	polyprotein	Hepacivirus C	human (Homo sapiens)	cellular MHC/direct/fluorescence	qualitative binding	HLA-C*03:04
		http://www.iedb.org/epitope/5732	Linear peptide	AYAQQTRGLLGCIIT	15	2	1	50	Negative	HCV-1	hepatitis C virus genotype 1a	Homo sapiens (human)	ELISPOT	IFNg release	HLA class II
		http://www.iedb.org/epitope/5732	Linear peptide	AYAQQTRGLLGCIIT	15	2	1	50	Positive	polyprotein	Hepacivirus C	human (Homo sapiens)	cellular MHC/direct/fluorescence	qualitative binding	HLA-C*03:04
		http://www.iedb.org/epitope/6511	Linear peptide	CKPLLREEVSFRVGL	15	7	6	85.7143	Negative	HCV-1	hepatitis C virus genotype 1a	Homo sapiens Caucasian	ELISPOT	IFNg release	HLA class I
		http://www.iedb.org/epitope/6511	Linear peptide	CKPLLREEVSFRVGL	15	7	6	85.7143	Negative	HCV-1	hepatitis C virus genotype 1a	Homo sapiens Caucasian	ELISPOT	IFNg release	HLA class II
		http://www.iedb.org/epitope/6511	Linear peptide	CKPLLREEVSFRVGL	15	7	6	85.7143	Negative	HCV-1	hepatitis C virus genotype 1a	Homo sapiens Caucasian	ELISPOT	IFNg release	HLA class I
		http://www.iedb.org/epitope/6511	Linear peptide	CKPLLREEVSFRVGL	15	7	6	85.7143	Negative	HCV-1	hepatitis C virus genotype 1a	Homo sapiens (human)	ELISPOT	IFNg release	HLA class I
		http://www.iedb.org/epitope/6511	Linear peptide	CKPLLREEVSFRVGL	15	7	6	85.7143	Positive	Genome polyprotein	hepatitis C virus genotype 1a	Homo sapiens (human)	ICS	IFNg release	HLA class I
		http://www.iedb.org/epitope/6511	Linear peptide	CKPLLREEVSFRVGL	15	7	6	85.7143	Negative	Genome polyprotein	hepatitis C virus genotype 1a	Homo sapiens (human)	biological activity	proliferation	HLA class I
		http://www.iedb.org/epitope/6511	Linear peptide	CKPLLREEVSFRVGL	15	7	6	85.7143	Negative	Genome polyprotein	hepatitis C virus genotype 1a	Homo sapiens (human)	ICS	IL-2 release	HLA class I
		http://www.iedb.org/epitope/6965	Linear peptide	CSALYVGDLCGSVFL	15	1	0	0	Positive	structural protein	Hepatitis C virus isolate HC-J1	Homo sapiens (human)	3H-thymidine	proliferation	HLA class II
		http://www.iedb.org/epitope/7016	Linear peptide	CSIYPGHITGHRMAW	15	2	0	0	Positive	polyprotein	Hepacivirus C	Homo sapiens (human)	ELISPOT	IFNg release
		http://www.iedb.org/epitope/7016	Linear peptide	CSIYPGHITGHRMAW	15	2	0	0	Positive	polyprotein	Hepatitis C virus (isolate H77)	Homo sapiens (human)	ELISPOT	IFNg release
		http://www.iedb.org/epitope/7037	Linear peptide	CSMSYSWTGALVTPC	15	1	0	0	Positive	Genome polyprotein	Hepatitis C virus (isolate H77)	Pan troglodytes (chimpanzee)	ICS	IFNg release	Patr class I
		http://www.iedb.org/epitope/7117	Linear peptide	CTCGSSDLYLVTRHA	15	4	2	50	Positive	Genome polyprotein	Hepatitis C virus (isolate BK)	Pan troglodytes (chimpanzee)	51 chromium	cytotoxicity	Patr class I
		http://www.iedb.org/epitope/7117	Linear peptide	CTCGSSDLYLVTRHA	15	4	2	50	Positive	Genome polyprotein	Hepatitis C virus (isolate BK)	Pan troglodytes (chimpanzee)	ICS	IFNg release	Patr class I
		http://www.iedb.org/epitope/7117	Linear peptide	CTCGSSDLYLVTRHA	15	4	2	50	Negative	HCV-1	hepatitis C virus genotype 1a	Homo sapiens (human)	ELISPOT	IFNg release	HLA class II
		http://www.iedb.org/epitope/7117	Linear peptide	CTCGSSDLYLVTRHA	15	4	2	50	Negative	polyprotein	Hepacivirus C	human (Homo sapiens)	cellular MHC/direct/fluorescence	qualitative binding	HLA-C*03:04
		http://www.iedb.org/epitope/7295	Linear peptide	CVPCVREGNASRCWV	15	2	1	50	Positive	polyprotein	Hepatitis C virus (isolate H77)	Homo sapiens (human)	ELISPOT	IFNg release	HLA class II
		http://www.iedb.org/epitope/7295	Linear peptide	CVPCVREGNASRCWV	15	2	1	50	Negative	polyprotein	Hepatitis C virus (isolate H77)	Homo sapiens (human)	ELISPOT	IFNg release	HLA class I
		http://www.iedb.org/epitope/7316	Linear peptide	CVTQTVDFSLDPTFT	15	5	4	80	Negative	HCV-1	hepatitis C virus genotype 1a	Homo sapiens Caucasian	ELISPOT	IFNg release	HLA class I
		http://www.iedb.org/epitope/7316	Linear peptide	CVTQTVDFSLDPTFT	15	5	4	80	Negative	HCV-1	hepatitis C virus genotype 1a	Homo sapiens Caucasian	ELISPOT	IFNg release	HLA class II
		http://www.iedb.org/epitope/7316	Linear peptide	CVTQTVDFSLDPTFT	15	5	4	80	Negative	HCV-1	hepatitis C virus genotype 1a	Homo sapiens Caucasian	ELISPOT	IFNg release	HLA class II
		http://www.iedb.org/epitope/7316	Linear peptide	CVTQTVDFSLDPTFT	15	5	4	80	Negative	HCV-1	hepatitis C virus genotype 1a	Homo sapiens Caucasian	ELISPOT	IFNg release	HLA class I
		http://www.iedb.org/epitope/7316	Linear peptide	CVTQTVDFSLDPTFT	15	5	4	80	Positive	polyprotein	Hepatitis C virus subtype 1b	Macaca mulatta (Rhesus monkey)	ELISPOT	IFNg release
		http://www.iedb.org/epitope/8052	Linear peptide	DELAAKLVALGINAV	15	5	4	80	Negative	HCV-1	hepatitis C virus genotype 1a	Homo sapiens Caucasian	ELISPOT	IFNg release	HLA class I
		http://www.iedb.org/epitope/8052	Linear peptide	DELAAKLVALGINAV	15	5	4	80	Negative	HCV-1	hepatitis C virus genotype 1a	Homo sapiens Caucasian	ELISPOT	IFNg release	HLA class II
		http://www.iedb.org/epitope/8052	Linear peptide	DELAAKLVALGINAV	15	5	4	80	Negative	HCV-1	hepatitis C virus genotype 1a	Homo sapiens Caucasian	ELISPOT	IFNg release	HLA class II
		http://www.iedb.org/epitope/8052	Linear peptide	DELAAKLVALGINAV	15	5	4	80	Negative	HCV-1	hepatitis C virus genotype 1a	Homo sapiens Caucasian	ELISPOT	IFNg release	HLA class I
		http://www.iedb.org/epitope/8052	Linear peptide	DELAAKLVALGINAV	15	5	4	80	Positive	polyprotein	Hepacivirus C	Homo sapiens (human)	multimer/tetramer	qualitative binding	HLA-A*02:01
		http://www.iedb.org/epitope/8662	Linear peptide	DIIICDECHSTDATS	15	2	1	50	Positive	HCV-1	hepatitis C virus genotype 1a	Homo sapiens (human)	ELISPOT	IFNg release	HLA class II
		http://www.iedb.org/epitope/8662	Linear peptide	DIIICDECHSTDATS	15	2	1	50	Negative	polyprotein	Hepacivirus C	human (Homo sapiens)	cellular MHC/direct/fluorescence	qualitative binding	HLA-C*03:04
		http://www.iedb.org/epitope/9316	Linear peptide	DLVGWPAPQGSRSLT	15	2	1	50	Positive	HCV-1	hepatitis C virus genotype 1a	Homo sapiens (human)	ELISPOT	IFNg release	HLA class I
		http://www.iedb.org/epitope/9316	Linear peptide	DLVGWPAPQGSRSLT	15	2	1	50	Negative	NS3 protease, partial	Hepacivirus C	human (Homo sapiens)	cellular MHC/direct/fluorescence	qualitative binding	HLA-C*03:04
		http://www.iedb.org/epitope/9703	Linear peptide	DPNIRTGVRTITTGS	15	3	2	66.6667	Positive	Genome polyprotein	Hepatitis C virus (isolate H77)	Pan troglodytes (chimpanzee)	ICS	IFNg release	Patr class I
		http://www.iedb.org/epitope/9703	Linear peptide	DPNIRTGVRTITTGS	15	3	2	66.6667	Negative	HCV-1	hepatitis C virus genotype 1a	Homo sapiens (human)	ELISPOT	IFNg release	HLA class II
		http://www.iedb.org/epitope/9703	Linear peptide	DPNIRTGVRTITTGS	15	3	2	66.6667	Negative	polyprotein	Hepacivirus C	human (Homo sapiens)	cellular MHC/direct/fluorescence	qualitative binding	HLA-C*03:04
		http://www.iedb.org/epitope/10223	Linear peptide	DSRGSLLSPRPISYL	15	2	1	50	Negative	HCV-1	hepatitis C virus genotype 1a	Homo sapiens (human)	ELISPOT	IFNg release	HLA class II
		http://www.iedb.org/epitope/10223	Linear peptide	DSRGSLLSPRPISYL	15	2	1	50	Positive	polyprotein	Hepacivirus C	human (Homo sapiens)	cellular MHC/direct/fluorescence	qualitative binding	HLA-C*03:04
		http://www.iedb.org/epitope/11277	Linear peptide	ECYDAGCAWYELTPA	15	2	1	50	Negative	HCV-1	hepatitis C virus genotype 1a	Homo sapiens (human)	ELISPOT	IFNg release	HLA class II
		http://www.iedb.org/epitope/11277	Linear peptide	ECYDAGCAWYELTPA	15	2	1	50	Positive	polyprotein	Hepacivirus C	human (Homo sapiens)	cellular MHC/direct/fluorescence	qualitative binding	HLA-C*03:04
		http://www.iedb.org/epitope/12132	Linear peptide	EGAVQWMNRLIAFAS	15	1	0	0	Positive	Genome polyprotein	Hepacivirus C	Homo sapiens (human)	3H-thymidine	proliferation	HLA class II
		http://www.iedb.org/epitope/12269	Linear peptide	EGRTWAQPGYPWPLY	15	1	0	0	Positive	polyprotein	Hepacivirus C	Homo sapiens (human)	ELISPOT	IFNg release
		http://www.iedb.org/epitope/12296	Linear peptide	EGVFTGLTHIDAHFL	15	3	1	33.3333	Positive	polyprotein	Hepacivirus C	Homo sapiens (human)	ELISPOT	IFNg release
		http://www.iedb.org/epitope/12296	Linear peptide	EGVFTGLTHIDAHFL	15	3	1	33.3333	Positive	HCV-1	hepatitis C virus genotype 1a	Homo sapiens (human)	ELISPOT	IFNg release	HLA class II
		http://www.iedb.org/epitope/12296	Linear peptide	EGVFTGLTHIDAHFL	15	3	1	33.3333	Negative	polyprotein	Hepacivirus C	human (Homo sapiens)	cellular MHC/direct/fluorescence	qualitative binding	HLA-C*03:04
		http://www.iedb.org/epitope/14728	Linear peptide	EVIKGGRHLIFCHSK	15	2	1	50	Positive	HCV-1	hepatitis C virus genotype 1a	Homo sapiens (human)	ELISPOT	IFNg release	HLA class II
		http://www.iedb.org/epitope/14728	Linear peptide	EVIKGGRHLIFCHSK	15	2	1	50	Negative	polyprotein	Hepacivirus C	human (Homo sapiens)	cellular MHC/direct/fluorescence	qualitative binding	HLA-C*03:04
		http://www.iedb.org/epitope/15914	Linear peptide	FFTELDGVRLHRFAP	15	7	4	57.1429	Negative	HCV-1	hepatitis C virus genotype 1a	Homo sapiens Caucasian	ELISPOT	IFNg release	HLA class I
		http://www.iedb.org/epitope/15914	Linear peptide	FFTELDGVRLHRFAP	15	7	4	57.1429	Negative	HCV-1	hepatitis C virus genotype 1a	Homo sapiens Caucasian	ELISPOT	IFNg release	HLA class II
		http://www.iedb.org/epitope/15914	Linear peptide	FFTELDGVRLHRFAP	15	7	4	57.1429	Negative	HCV-1	hepatitis C virus genotype 1a	Homo sapiens Caucasian	ELISPOT	IFNg release	HLA class I
		http://www.iedb.org/epitope/15914	Linear peptide	FFTELDGVRLHRFAP	15	7	4	57.1429	Negative	HCV-1	hepatitis C virus genotype 1a	Homo sapiens (human)	ELISPOT	IFNg release	HLA class I
		http://www.iedb.org/epitope/15914	Linear peptide	FFTELDGVRLHRFAP	15	7	4	57.1429	Positive	Genome polyprotein	hepatitis C virus genotype 1a	Homo sapiens (human)	ICS	IFNg release	HLA class I
		http://www.iedb.org/epitope/15914	Linear peptide	FFTELDGVRLHRFAP	15	7	4	57.1429	Positive	Genome polyprotein	hepatitis C virus genotype 1a	Homo sapiens (human)	biological activity	proliferation	HLA class I
		http://www.iedb.org/epitope/15914	Linear peptide	FFTELDGVRLHRFAP	15	7	4	57.1429	Positive	Genome polyprotein	hepatitis C virus genotype 1a	Homo sapiens (human)	ICS	IL-2 release	HLA class I
		http://www.iedb.org/epitope/16275	Linear peptide	FIPVENLETTMRSPV	15	2	1	50	Negative	HCV-1	hepatitis C virus genotype 1a	Homo sapiens (human)	ELISPOT	IFNg release	HLA class II
		http://www.iedb.org/epitope/16275	Linear peptide	FIPVENLETTMRSPV	15	2	1	50	Positive	polyprotein	Hepacivirus C	human (Homo sapiens)	cellular MHC/direct/fluorescence	qualitative binding	HLA-C*03:04
		http://www.iedb.org/epitope/16302	Linear peptide	FISGIQYLAGLSTLP	15	1	0	0	Positive	polyprotein	Hepacivirus C	Homo sapiens (human)	bioassay	IL-2 release	HLA-DR
		http://www.iedb.org/epitope/16471	Linear peptide	FKTWLKAKLMPQLPG	15	1	0	0	Positive	Genome polyprotein	Hepatitis C virus (isolate H77)	Pan troglodytes (chimpanzee)	ICS	IFNg release	Patr class I
		http://www.iedb.org/epitope/16708	Linear peptide	FLLALLSCLTVPASA	15	5	4	80	Negative	HCV-1	hepatitis C virus genotype 1a	Homo sapiens Caucasian	ELISPOT	IFNg release	HLA class I
		http://www.iedb.org/epitope/16708	Linear peptide	FLLALLSCLTVPASA	15	5	4	80	Negative	HCV-1	hepatitis C virus genotype 1a	Homo sapiens Caucasian	ELISPOT	IFNg release	HLA class II
		http://www.iedb.org/epitope/16708	Linear peptide	FLLALLSCLTVPASA	15	5	4	80	Negative	HCV-1	hepatitis C virus genotype 1a	Homo sapiens Caucasian	ELISPOT	IFNg release	HLA class I
		http://www.iedb.org/epitope/16708	Linear peptide	FLLALLSCLTVPASA	15	5	4	80	Negative	HCV-1	hepatitis C virus genotype 1a	Homo sapiens (human)	ELISPOT	IFNg release	HLA class I
		http://www.iedb.org/epitope/16708	Linear peptide	FLLALLSCLTVPASA	15	5	4	80	Positive	core protein, partial	Hepacivirus C	human (Homo sapiens)	cellular MHC/direct/fluorescence	qualitative binding	HLA-C*03:04
		http://www.iedb.org/epitope/17542	Linear peptide	FQVAHLHAPTGSGKS	15	2	1	50	Positive	HCV-1	hepatitis C virus genotype 1a	Homo sapiens (human)	ELISPOT	IFNg release	HLA class II
		http://www.iedb.org/epitope/17542	Linear peptide	FQVAHLHAPTGSGKS	15	2	1	50	Negative	polyprotein	Hepacivirus C	human (Homo sapiens)	cellular MHC/direct/fluorescence	qualitative binding	HLA-C*03:04
		http://www.iedb.org/epitope/17783	Linear peptide	FSMVGNWAKVLVVLL	15	1	0	0	Positive	structural protein	Hepatitis C virus isolate HC-J1	Homo sapiens (human)	3H-thymidine	proliferation	HLA class II
		http://www.iedb.org/epitope/18398	Linear peptide	FYGKAIPLEVIKGGR	15	2	1	50	Negative	HCV-1	hepatitis C virus genotype 1a	Homo sapiens (human)	ELISPOT	IFNg release	HLA class II
		http://www.iedb.org/epitope/18398	Linear peptide	FYGKAIPLEVIKGGR	15	2	1	50	Positive	polyprotein	Hepacivirus C	human (Homo sapiens)	cellular MHC/direct/fluorescence	qualitative binding	HLA-C*03:04
		http://www.iedb.org/epitope/18725	Linear peptide	GAPLGGAARALAHGV	15	7	5	71.4286	Positive	core protein	Hepacivirus C	Homo sapiens (human)	ELISPOT	IFNg release	HLA-DR11
		http://www.iedb.org/epitope/18725	Linear peptide	GAPLGGAARALAHGV	15	7	5	71.4286	Positive	core protein	Hepacivirus C	Homo sapiens (human)	ELISPOT	IFNg release	HLA-DR11
		http://www.iedb.org/epitope/18725	Linear peptide	GAPLGGAARALAHGV	15	7	5	71.4286	Negative	HCV-1	hepatitis C virus genotype 1a	Homo sapiens Caucasian	ELISPOT	IFNg release	HLA class I
		http://www.iedb.org/epitope/18725	Linear peptide	GAPLGGAARALAHGV	15	7	5	71.4286	Negative	HCV-1	hepatitis C virus genotype 1a	Homo sapiens Caucasian	ELISPOT	IFNg release	HLA class II
		http://www.iedb.org/epitope/18725	Linear peptide	GAPLGGAARALAHGV	15	7	5	71.4286	Negative	HCV-1	hepatitis C virus genotype 1a	Homo sapiens Caucasian	ELISPOT	IFNg release	HLA class I
		http://www.iedb.org/epitope/18725	Linear peptide	GAPLGGAARALAHGV	15	7	5	71.4286	Negative	HCV-1	hepatitis C virus genotype 1a	Homo sapiens (human)	ELISPOT	IFNg release	HLA class I
		http://www.iedb.org/epitope/18725	Linear peptide	GAPLGGAARALAHGV	15	7	5	71.4286	Negative	core protein, partial	Hepacivirus C	human (Homo sapiens)	cellular MHC/direct/fluorescence	qualitative binding	HLA-C*03:04
		http://www.iedb.org/epitope/18856	Linear peptide	GCAWYELTPAETTVR	15	12	7	58.3333	Negative	Genome polyprotein	Hepatitis C virus (isolate 1)	human (Homo sapiens)	purified MHC/competitive/fluorescence	qualitative binding	HLA-DPB1*04:01
		http://www.iedb.org/epitope/18856	Linear peptide	GCAWYELTPAETTVR	15	12	7	58.3333	Negative	Genome polyprotein	Hepatitis C virus (isolate 1)	human (Homo sapiens)	purified MHC/competitive/fluorescence	qualitative binding	HLA-DPB1*04:02
		http://www.iedb.org/epitope/18856	Linear peptide	GCAWYELTPAETTVR	15	12	7	58.3333	Positive-High	polyprotein	hepatitis C virus genotype 1a	human (Homo sapiens)	purified MHC/competitive/fluorescence	half maximal inhibitory concentration (IC50)	HLA-DR1
		http://www.iedb.org/epitope/18856	Linear peptide	GCAWYELTPAETTVR	15	12	7	58.3333	Positive	polyprotein	hepatitis C virus genotype 1a	human (Homo sapiens)	purified MHC/competitive/fluorescence	half maximal inhibitory concentration (IC50)	HLA-DR11
		http://www.iedb.org/epitope/18856	Linear peptide	GCAWYELTPAETTVR	15	12	7	58.3333	Positive-High	polyprotein	hepatitis C virus genotype 1a	human (Homo sapiens)	purified MHC/competitive/fluorescence	half maximal inhibitory concentration (IC50)	HLA-DR7
		http://www.iedb.org/epitope/18856	Linear peptide	GCAWYELTPAETTVR	15	12	7	58.3333	Negative	polyprotein	hepatitis C virus genotype 1a	human (Homo sapiens)	purified MHC/competitive/fluorescence	half maximal inhibitory concentration (IC50)	HLA-DR15
		http://www.iedb.org/epitope/18856	Linear peptide	GCAWYELTPAETTVR	15	12	7	58.3333	Positive	polyprotein	hepatitis C virus genotype 1a	human (Homo sapiens)	purified MHC/competitive/fluorescence	half maximal inhibitory concentration (IC50)	HLA-DRB5
		http://www.iedb.org/epitope/18856	Linear peptide	GCAWYELTPAETTVR	15	12	7	58.3333	Negative	polyprotein	hepatitis C virus genotype 1a	human (Homo sapiens)	purified MHC/competitive/fluorescence	half maximal inhibitory concentration (IC50)	HLA-DRB4
		http://www.iedb.org/epitope/18856	Linear peptide	GCAWYELTPAETTVR	15	12	7	58.3333	Negative	polyprotein	hepatitis C virus genotype 1a	human (Homo sapiens)	purified MHC/competitive/fluorescence	half maximal inhibitory concentration (IC50)	HLA-DR3
		http://www.iedb.org/epitope/18856	Linear peptide	GCAWYELTPAETTVR	15	12	7	58.3333	Negative	polyprotein	hepatitis C virus genotype 1a	human (Homo sapiens)	purified MHC/competitive/fluorescence	half maximal inhibitory concentration (IC50)	HLA-DR13
		http://www.iedb.org/epitope/18856	Linear peptide	GCAWYELTPAETTVR	15	12	7	58.3333	Positive	polyprotein	hepatitis C virus genotype 1a	human (Homo sapiens)	purified MHC/competitive/fluorescence	half maximal inhibitory concentration (IC50)	HLA-DR4
		http://www.iedb.org/epitope/18856	Linear peptide	GCAWYELTPAETTVR	15	12	7	58.3333	Negative	polyprotein	hepatitis C virus genotype 1a	human (Homo sapiens)	purified MHC/competitive/fluorescence	half maximal inhibitory concentration (IC50)	HLA-DRB3
		http://www.iedb.org/epitope/18919	Linear peptide	GCTWMNSTGFTKVCG	15	1	0	0	Positive	polyprotein	Hepatitis C virus (isolate H77)	Homo sapiens (human)	ELISPOT	IFNg release
		http://www.iedb.org/epitope/19493	Linear peptide	GFADLMGYIPLVGAP	15	10	7	70	Positive	polyprotein	Hepacivirus C	Homo sapiens (human)	ELISPOT	IFNg release	HLA class I
		http://www.iedb.org/epitope/19493	Linear peptide	GFADLMGYIPLVGAP	15	10	7	70	Negative	HCV-1	hepatitis C virus genotype 1a	Homo sapiens Caucasian	ELISPOT	IFNg release	HLA class I
		http://www.iedb.org/epitope/19493	Linear peptide	GFADLMGYIPLVGAP	15	10	7	70	Negative	HCV-1	hepatitis C virus genotype 1a	Homo sapiens Caucasian	ELISPOT	IFNg release	HLA class II
		http://www.iedb.org/epitope/19493	Linear peptide	GFADLMGYIPLVGAP	15	10	7	70	Negative	HCV-1	hepatitis C virus genotype 1a	Homo sapiens Caucasian	ELISPOT	IFNg release	HLA class I
		http://www.iedb.org/epitope/19493	Linear peptide	GFADLMGYIPLVGAP	15	10	7	70	Negative	HCV-1	hepatitis C virus genotype 1a	Homo sapiens (human)	ELISPOT	IFNg release	HLA class I
		http://www.iedb.org/epitope/19493	Linear peptide	GFADLMGYIPLVGAP	15	10	7	70	Positive	Genome polyprotein	hepatitis C virus genotype 1a	Homo sapiens (human)	ICS	IFNg release	HLA class I
		http://www.iedb.org/epitope/19493	Linear peptide	GFADLMGYIPLVGAP	15	10	7	70	Negative	Genome polyprotein	hepatitis C virus genotype 1a	Homo sapiens (human)	biological activity	proliferation	HLA class I
		http://www.iedb.org/epitope/19493	Linear peptide	GFADLMGYIPLVGAP	15	10	7	70	Negative	Genome polyprotein	hepatitis C virus genotype 1a	Homo sapiens (human)	ICS	IL-2 release	HLA class I
		http://www.iedb.org/epitope/19493	Linear peptide	GFADLMGYIPLVGAP	15	10	7	70	Negative	polyprotein	Hepacivirus C	Homo sapiens (human)	ICS	IL-2 release	HLA class I
		http://www.iedb.org/epitope/19493	Linear peptide	GFADLMGYIPLVGAP	15	10	7	70	Positive	core protein, partial	Hepacivirus C	human (Homo sapiens)	cellular MHC/direct/fluorescence	qualitative binding	HLA-C*03:04
		http://www.iedb.org/epitope/19664	Linear peptide	GGAARALAHGVRVLE	15	8	6	75	Negative	HCV-1	hepatitis C virus genotype 1a	Homo sapiens Caucasian	ELISPOT	IFNg release	HLA class I
		http://www.iedb.org/epitope/19664	Linear peptide	GGAARALAHGVRVLE	15	8	6	75	Negative	HCV-1	hepatitis C virus genotype 1a	Homo sapiens Caucasian	ELISPOT	IFNg release	HLA class II
		http://www.iedb.org/epitope/19664	Linear peptide	GGAARALAHGVRVLE	15	8	6	75	Negative	HCV-1	hepatitis C virus genotype 1a	Homo sapiens Caucasian	ELISPOT	IFNg release	HLA class I
		http://www.iedb.org/epitope/19664	Linear peptide	GGAARALAHGVRVLE	15	8	6	75	Negative	Genome polyprotein	Hepatitis C virus (isolate H)	Homo sapiens (human)	ELISPOT	IFNg release
		http://www.iedb.org/epitope/19664	Linear peptide	GGAARALAHGVRVLE	15	8	6	75	Negative	HCV-1	hepatitis C virus genotype 1a	Homo sapiens (human)	ELISPOT	IFNg release	HLA class I
		http://www.iedb.org/epitope/19664	Linear peptide	GGAARALAHGVRVLE	15	8	6	75	Positive	Genome polyprotein	hepatitis C virus genotype 1a	Homo sapiens (human)	ICS	IL-2 release	HLA class II
		http://www.iedb.org/epitope/19664	Linear peptide	GGAARALAHGVRVLE	15	8	6	75	Positive	Genome polyprotein	hepatitis C virus genotype 1a	Homo sapiens (human)	ICS	IFNg release	HLA class II
		http://www.iedb.org/epitope/19664	Linear peptide	GGAARALAHGVRVLE	15	8	6	75	Negative	core protein, partial	Hepacivirus C	human (Homo sapiens)	cellular MHC/direct/fluorescence	qualitative binding	HLA-C*03:04
		http://www.iedb.org/epitope/19687	Linear peptide	GGAYDIIICDECHST	15	2	1	50	Positive	HCV-1	hepatitis C virus genotype 1a	Homo sapiens (human)	ELISPOT	IFNg release	HLA class II
		http://www.iedb.org/epitope/19687	Linear peptide	GGAYDIIICDECHST	15	2	1	50	Negative	polyprotein	Hepacivirus C	human (Homo sapiens)	cellular MHC/direct/fluorescence	qualitative binding	HLA-C*03:04
		http://www.iedb.org/epitope/19981	Linear peptide	GGQIVGGVYLLPRRG	15	2	0	0	Positive	polyprotein	Hepacivirus C	human (Homo sapiens)	purified MHC/competitive/fluorescence	qualitative binding	HLA-DPB1*04:02
		http://www.iedb.org/epitope/19981	Linear peptide	GGQIVGGVYLLPRRG	15	2	0	0	Positive	polyprotein	Hepacivirus C	human (Homo sapiens)	purified MHC/competitive/fluorescence	qualitative binding	HLA-DPB1*04:01
		http://www.iedb.org/epitope/19999	Linear peptide	GGRHLIFCHSKKKCD	15	3	1	33.3333	Positive	polyprotein precursor	Hepacivirus C	Homo sapiens (human)	ELISPOT	IFNg release	HLA class II
		http://www.iedb.org/epitope/19999	Linear peptide	GGRHLIFCHSKKKCD	15	3	1	33.3333	Positive	HCV-1	hepatitis C virus genotype 1a	Homo sapiens (human)	ELISPOT	IFNg release	HLA-DR15
		http://www.iedb.org/epitope/19999	Linear peptide	GGRHLIFCHSKKKCD	15	3	1	33.3333	Negative	polyprotein	Hepacivirus C	human (Homo sapiens)	cellular MHC/direct/fluorescence	qualitative binding	HLA-C*03:04
		http://www.iedb.org/epitope/20084	Linear peptide	GGVYLLPRRGPRLGV	15	10	4	40	Positive	polyprotein	hepatitis C virus genotype 1a	human (Homo sapiens)	purified MHC/competitive/fluorescence	half maximal inhibitory concentration (IC50)	HLA-DR13
		http://www.iedb.org/epitope/20084	Linear peptide	GGVYLLPRRGPRLGV	15	10	4	40	Negative	polyprotein	hepatitis C virus genotype 1a	human (Homo sapiens)	purified MHC/competitive/fluorescence	half maximal inhibitory concentration (IC50)	HLA-DR4
		http://www.iedb.org/epitope/20084	Linear peptide	GGVYLLPRRGPRLGV	15	10	4	40	Positive-High	polyprotein	hepatitis C virus genotype 1a	human (Homo sapiens)	purified MHC/competitive/fluorescence	half maximal inhibitory concentration (IC50)	HLA-DR15
		http://www.iedb.org/epitope/20084	Linear peptide	GGVYLLPRRGPRLGV	15	10	4	40	Negative	polyprotein	hepatitis C virus genotype 1a	human (Homo sapiens)	purified MHC/competitive/fluorescence	half maximal inhibitory concentration (IC50)	HLA-DRB3
		http://www.iedb.org/epitope/20084	Linear peptide	GGVYLLPRRGPRLGV	15	10	4	40	Negative	polyprotein	hepatitis C virus genotype 1a	human (Homo sapiens)	purified MHC/competitive/fluorescence	half maximal inhibitory concentration (IC50)	HLA-DR3
		http://www.iedb.org/epitope/20084	Linear peptide	GGVYLLPRRGPRLGV	15	10	4	40	Positive-Low	polyprotein	hepatitis C virus genotype 1a	human (Homo sapiens)	purified MHC/competitive/fluorescence	half maximal inhibitory concentration (IC50)	HLA-DR7
		http://www.iedb.org/epitope/20084	Linear peptide	GGVYLLPRRGPRLGV	15	10	4	40	Negative	polyprotein	hepatitis C virus genotype 1a	human (Homo sapiens)	purified MHC/competitive/fluorescence	half maximal inhibitory concentration (IC50)	HLA-DRB4
		http://www.iedb.org/epitope/20084	Linear peptide	GGVYLLPRRGPRLGV	15	10	4	40	Positive-High	polyprotein	hepatitis C virus genotype 1a	human (Homo sapiens)	purified MHC/competitive/fluorescence	half maximal inhibitory concentration (IC50)	HLA-DR1
		http://www.iedb.org/epitope/20084	Linear peptide	GGVYLLPRRGPRLGV	15	10	4	40	Positive-High	polyprotein	hepatitis C virus genotype 1a	human (Homo sapiens)	purified MHC/competitive/fluorescence	half maximal inhibitory concentration (IC50)	HLA-DR11
		http://www.iedb.org/epitope/20084	Linear peptide	GGVYLLPRRGPRLGV	15	10	4	40	Positive-High	polyprotein	hepatitis C virus genotype 1a	human (Homo sapiens)	purified MHC/competitive/fluorescence	half maximal inhibitory concentration (IC50)	HLA-DRB5
		http://www.iedb.org/epitope/20375	Linear peptide	GINAVAYYRGLDVSV	15	7	1	14.2857	Positive	HCV-1	hepatitis C virus genotype 1a	Homo sapiens (human)	ELISPOT	IFNg release	HLA class II
		http://www.iedb.org/epitope/20375	Linear peptide	GINAVAYYRGLDVSV	15	7	1	14.2857	Positive	Hepatitis C virus core, matrix, envelope and non-structural protein RNA.	Hepatitis C virus (isolate BK)	Homo sapiens (human)	ICS	IFNg release	HLA class I
		http://www.iedb.org/epitope/20375	Linear peptide	GINAVAYYRGLDVSV	15	7	1	14.2857	Positive	Hepatitis C virus core, matrix, envelope and non-structural protein RNA.	Hepatitis C virus (isolate BK)	Homo sapiens (human)	ELISPOT	IFNg release
		http://www.iedb.org/epitope/20375	Linear peptide	GINAVAYYRGLDVSV	15	7	1	14.2857	Positive	polyprotein [Hepacivirus C]	Hepacivirus C	Homo sapiens (human)	multimer/tetramer	qualitative binding	HLA-DRB1*15:01
		http://www.iedb.org/epitope/20375	Linear peptide	GINAVAYYRGLDVSV	15	7	1	14.2857	Positive	polyprotein [Hepacivirus C]	Hepacivirus C	Homo sapiens (human)	multimer/tetramer	qualitative binding	HLA-DRB1*15:01
		http://www.iedb.org/epitope/20375	Linear peptide	GINAVAYYRGLDVSV	15	7	1	14.2857	Negative	polyprotein [Hepacivirus C]	Hepacivirus C	Homo sapiens (human)	multimer/tetramer	qualitative binding	HLA-DRB1*15:01
		http://www.iedb.org/epitope/20375	Linear peptide	GINAVAYYRGLDVSV	15	7	1	14.2857	Positive	polyprotein	Hepacivirus C	human (Homo sapiens)	cellular MHC/direct/fluorescence	qualitative binding	HLA-C*03:04
		http://www.iedb.org/epitope/20921	Linear peptide	GLIHLHQNIVDVQYL	15	6	0	0	Positive	polyprotein	Hepacivirus C	Homo sapiens (human)	ELISPOT	IFNg release	HLA class I
		http://www.iedb.org/epitope/20921	Linear peptide	GLIHLHQNIVDVQYL	15	6	0	0	Positive	Genome polyprotein	hepatitis C virus genotype 1a	Homo sapiens (human)	ICS	IFNg release	HLA class II
		http://www.iedb.org/epitope/20921	Linear peptide	GLIHLHQNIVDVQYL	15	6	0	0	Positive	Genome polyprotein	hepatitis C virus genotype 1a	Homo sapiens (human)	ICS	IL-2 release	HLA class II
		http://www.iedb.org/epitope/20921	Linear peptide	GLIHLHQNIVDVQYL	15	6	0	0	Positive	Genome polyprotein	hepatitis C virus genotype 1a	Homo sapiens (human)	biological activity	proliferation	HLA class II
		http://www.iedb.org/epitope/20921	Linear peptide	GLIHLHQNIVDVQYL	15	6	0	0	Positive	polyprotein	Hepacivirus C	Homo sapiens (human)	ELISPOT	IFNg release
		http://www.iedb.org/epitope/20921	Linear peptide	GLIHLHQNIVDVQYL	15	6	0	0	Positive	polyprotein	Hepacivirus C	Homo sapiens (human)	ICS	IL-2 release	HLA class II
		http://www.iedb.org/epitope/21829	Linear peptide	GPVYCFTPSPVVVGT	15	2	1	50	Positive	polyprotein	Hepacivirus C	Homo sapiens (human)	bioassay	IL-2 release	HLA-DR
		http://www.iedb.org/epitope/21829	Linear peptide	GPVYCFTPSPVVVGT	15	2	1	50	Negative	polyprotein	Hepacivirus C	human (Homo sapiens)	cellular MHC/direct/fluorescence	qualitative binding	HLA-A2
		http://www.iedb.org/epitope/22287	Linear peptide	GSATLCSALYVGDLC	15	1	0	0	Positive	structural protein	Hepatitis C virus isolate HC-J1	Homo sapiens (human)	3H-thymidine	proliferation	HLA class II
		http://www.iedb.org/epitope/22510	Linear peptide	GSSIASWAIKWEYVV	15	1	0	0	Positive	polyprotein	Hepatitis C virus (isolate H77)	Homo sapiens (human)	ELISPOT	IFNg release
		http://www.iedb.org/epitope/22927	Linear peptide	GVCWTVYHGAGTRTI	15	1	0	0	Positive	Genome polyprotein	Hepatitis C virus (isolate 1)	Homo sapiens (human)	ICS	IFNg release	HLA class II
		http://www.iedb.org/epitope/23224	Linear peptide	GVYLLPRRGPRLGVR	15	15	9	60	Negative	HCV-1	hepatitis C virus genotype 1a	Homo sapiens Caucasian	ELISPOT	IFNg release	HLA class I
		http://www.iedb.org/epitope/23224	Linear peptide	GVYLLPRRGPRLGVR	15	15	9	60	Negative	HCV-1	hepatitis C virus genotype 1a	Homo sapiens Caucasian	ELISPOT	IFNg release	HLA class II
		http://www.iedb.org/epitope/23224	Linear peptide	GVYLLPRRGPRLGVR	15	15	9	60	Negative	HCV-1	hepatitis C virus genotype 1a	Homo sapiens Caucasian	ELISPOT	IFNg release	HLA class II
		http://www.iedb.org/epitope/23224	Linear peptide	GVYLLPRRGPRLGVR	15	15	9	60	Negative	HCV-1	hepatitis C virus genotype 1a	Homo sapiens Caucasian	ELISPOT	IFNg release	HLA class I
		http://www.iedb.org/epitope/23224	Linear peptide	GVYLLPRRGPRLGVR	15	15	9	60	Positive	polyprotein	Hepacivirus C	Homo sapiens (human)	ELISPOT	IFNg release	HLA class I
		http://www.iedb.org/epitope/23224	Linear peptide	GVYLLPRRGPRLGVR	15	15	9	60	Negative	HCV-1	hepatitis C virus genotype 1a	Homo sapiens (human)	ELISPOT	IFNg release	HLA class II
		http://www.iedb.org/epitope/23224	Linear peptide	GVYLLPRRGPRLGVR	15	15	9	60	Negative	HCV-1	hepatitis C virus genotype 1a	Homo sapiens (human)	ELISPOT	IFNg release	HLA class I
		http://www.iedb.org/epitope/23224	Linear peptide	GVYLLPRRGPRLGVR	15	15	9	60	Positive	Genome polyprotein	hepatitis C virus genotype 1a	Homo sapiens (human)	ICS	IFNg release	HLA class II
		http://www.iedb.org/epitope/23224	Linear peptide	GVYLLPRRGPRLGVR	15	15	9	60	Positive	Genome polyprotein	hepatitis C virus genotype 1a	Homo sapiens (human)	ICS	IL-2 release	HLA class II
		http://www.iedb.org/epitope/23224	Linear peptide	GVYLLPRRGPRLGVR	15	15	9	60	Negative	Genome polyprotein	hepatitis C virus genotype 1a	Homo sapiens (human)	biological activity	proliferation	HLA class II
		http://www.iedb.org/epitope/23224	Linear peptide	GVYLLPRRGPRLGVR	15	15	9	60	Positive	Genome polyprotein	hepatitis C virus genotype 1a	Homo sapiens (human)	ICS	IFNg release	HLA class I
		http://www.iedb.org/epitope/23224	Linear peptide	GVYLLPRRGPRLGVR	15	15	9	60	Negative	Genome polyprotein	hepatitis C virus genotype 1a	Homo sapiens (human)	biological activity	proliferation	HLA class I
		http://www.iedb.org/epitope/23224	Linear peptide	GVYLLPRRGPRLGVR	15	15	9	60	Positive	Genome polyprotein	hepatitis C virus genotype 1a	Homo sapiens (human)	ICS	IL-2 release	HLA class I
		http://www.iedb.org/epitope/23224	Linear peptide	GVYLLPRRGPRLGVR	15	15	9	60	Positive	polyprotein	Hepacivirus C	Homo sapiens (human)	ICS	IFNg release	HLA class I
		http://www.iedb.org/epitope/23224	Linear peptide	GVYLLPRRGPRLGVR	15	15	9	60	Negative	core protein, partial	Hepacivirus C	human (Homo sapiens)	cellular MHC/direct/fluorescence	qualitative binding	HLA-C*03:04
		http://www.iedb.org/epitope/23391	Linear peptide	GYKVLVLNPSVAATL	15	7	1	14.2857	Positive	polyprotein	Hepacivirus C	Homo sapiens (human)	multimer/tetramer	qualitative binding	HLA-DRB1*04:01
		http://www.iedb.org/epitope/23391	Linear peptide	GYKVLVLNPSVAATL	15	7	1	14.2857	Positive	polyprotein	Hepacivirus C	Homo sapiens (human)	multimer/tetramer	qualitative binding	HLA-DR4
		http://www.iedb.org/epitope/23391	Linear peptide	GYKVLVLNPSVAATL	15	7	1	14.2857	Positive	polyprotein	Hepacivirus C	Homo sapiens (human)	CFSE	proliferation	HLA-DR4
		http://www.iedb.org/epitope/23391	Linear peptide	GYKVLVLNPSVAATL	15	7	1	14.2857	Positive	polyprotein	Hepacivirus C	Homo sapiens (human)	multimer/tetramer	qualitative binding	HLA-DRB1*04:01
		http://www.iedb.org/epitope/23391	Linear peptide	GYKVLVLNPSVAATL	15	7	1	14.2857	Positive	polyprotein	Hepacivirus C	Homo sapiens (human)	multimer/tetramer	qualitative binding	HLA-DRB1*04:01
		http://www.iedb.org/epitope/23391	Linear peptide	GYKVLVLNPSVAATL	15	7	1	14.2857	Negative	polyprotein	Hepacivirus C	Homo sapiens (human)	multimer/tetramer	qualitative binding	HLA-DRB1*04:01
		http://www.iedb.org/epitope/23391	Linear peptide	GYKVLVLNPSVAATL	15	7	1	14.2857	Positive	polyprotein	Hepacivirus C	human (Homo sapiens)	purified MHC/direct/fluorescence	qualitative binding	HLA-DRB1*04:01
		http://www.iedb.org/epitope/23883	Linear peptide	HGAGTRTIASPKGPV	15	2	1	50	Positive	HCV-1	hepatitis C virus genotype 1a	Homo sapiens (human)	ELISPOT	IFNg release	HLA class I
		http://www.iedb.org/epitope/23883	Linear peptide	HGAGTRTIASPKGPV	15	2	1	50	Negative	polyprotein	Hepacivirus C	human (Homo sapiens)	cellular MHC/direct/fluorescence	qualitative binding	HLA-C*03:04
		http://www.iedb.org/epitope/23969	Linear peptide	HGVRVLEDGVNYATG	15	8	5	62.5	Negative	HCV-1	hepatitis C virus genotype 1a	Homo sapiens Caucasian	ELISPOT	IFNg release	HLA class I
		http://www.iedb.org/epitope/23969	Linear peptide	HGVRVLEDGVNYATG	15	8	5	62.5	Negative	HCV-1	hepatitis C virus genotype 1a	Homo sapiens Caucasian	ELISPOT	IFNg release	HLA class II
		http://www.iedb.org/epitope/23969	Linear peptide	HGVRVLEDGVNYATG	15	8	5	62.5	Negative	HCV-1	hepatitis C virus genotype 1a	Homo sapiens Caucasian	ELISPOT	IFNg release	HLA class I
		http://www.iedb.org/epitope/23969	Linear peptide	HGVRVLEDGVNYATG	15	8	5	62.5	Negative	HCV-1	hepatitis C virus genotype 1a	Homo sapiens (human)	ELISPOT	IFNg release	HLA class I
		http://www.iedb.org/epitope/23969	Linear peptide	HGVRVLEDGVNYATG	15	8	5	62.5	Positive	Genome polyprotein	hepatitis C virus genotype 1a	Homo sapiens (human)	ICS	IFNg release	HLA class II
		http://www.iedb.org/epitope/23969	Linear peptide	HGVRVLEDGVNYATG	15	8	5	62.5	Positive	Genome polyprotein	hepatitis C virus genotype 1a	Homo sapiens (human)	ICS	IL-2 release	HLA class II
		http://www.iedb.org/epitope/23969	Linear peptide	HGVRVLEDGVNYATG	15	8	5	62.5	Positive	Genome polyprotein	hepatitis C virus genotype 1a	Homo sapiens (human)	biological activity	proliferation	HLA class II
		http://www.iedb.org/epitope/23969	Linear peptide	HGVRVLEDGVNYATG	15	8	5	62.5	Negative	core protein, partial	Hepacivirus C	human (Homo sapiens)	cellular MHC/direct/fluorescence	qualitative binding	HLA-C*03:04
		http://www.iedb.org/epitope/24030	Linear peptide	HIDAHFLSQTKQSGE	15	3	2	66.6667	Positive	polyprotein	Hepacivirus C	Homo sapiens (human)	ELISPOT	IFNg release	HLA class II
		http://www.iedb.org/epitope/24030	Linear peptide	HIDAHFLSQTKQSGE	15	3	2	66.6667	Negative	HCV-1	hepatitis C virus genotype 1a	Homo sapiens (human)	ELISPOT	IFNg release	HLA class II
		http://www.iedb.org/epitope/24030	Linear peptide	HIDAHFLSQTKQSGE	15	3	2	66.6667	Negative	polyprotein	Hepacivirus C	human (Homo sapiens)	cellular MHC/direct/fluorescence	qualitative binding	HLA-C*03:04
		http://www.iedb.org/epitope/24033	Linear peptide	HIDLLVGSATLCSAL	15	6	5	83.3333	Negative	HCV-1	hepatitis C virus genotype 1a	Homo sapiens Caucasian	ELISPOT	IFNg release	HLA class I
		http://www.iedb.org/epitope/24033	Linear peptide	HIDLLVGSATLCSAL	15	6	5	83.3333	Negative	HCV-1	hepatitis C virus genotype 1a	Homo sapiens Caucasian	ELISPOT	IFNg release	HLA class II
		http://www.iedb.org/epitope/24033	Linear peptide	HIDLLVGSATLCSAL	15	6	5	83.3333	Negative	HCV-1	hepatitis C virus genotype 1a	Homo sapiens Caucasian	ELISPOT	IFNg release	HLA class I
		http://www.iedb.org/epitope/24033	Linear peptide	HIDLLVGSATLCSAL	15	6	5	83.3333	Negative	HCV-1	hepatitis C virus genotype 1a	Homo sapiens (human)	ELISPOT	IFNg release	HLA class I
		http://www.iedb.org/epitope/24033	Linear peptide	HIDLLVGSATLCSAL	15	6	5	83.3333	Negative	HCV-1	hepatitis C virus genotype 1a	Homo sapiens (human)	ELISPOT	IFNg release	HLA class II
		http://www.iedb.org/epitope/24033	Linear peptide	HIDLLVGSATLCSAL	15	6	5	83.3333	Positive	polyprotein	Hepatitis C virus (isolate H77)	Homo sapiens (human)	ELISPOT	IFNg release
		http://www.iedb.org/epitope/24219	Linear peptide	HLHAPTGSGKSTKVP	15	4	2	50	Negative	HCV-1	hepatitis C virus genotype 1a	Homo sapiens (human)	ELISPOT	IFNg release	HLA class II
		http://www.iedb.org/epitope/24219	Linear peptide	HLHAPTGSGKSTKVP	15	4	2	50	Positive	Genome polyprotein	hepatitis C virus genotype 1a	Homo sapiens (human)	ICS	IFNg release	HLA class I
		http://www.iedb.org/epitope/24219	Linear peptide	HLHAPTGSGKSTKVP	15	4	2	50	Positive	Genome polyprotein	hepatitis C virus genotype 1a	Homo sapiens (human)	ICS	IL-2 release	HLA class I
		http://www.iedb.org/epitope/24219	Linear peptide	HLHAPTGSGKSTKVP	15	4	2	50	Negative	polyprotein	Hepacivirus C	human (Homo sapiens)	cellular MHC/direct/fluorescence	qualitative binding	HLA-C*03:04
		http://www.iedb.org/epitope/24222	Linear peptide	HLHQNIVDVQYLYGV	15	1	0	0	Positive	polyprotein	Hepatitis C virus (isolate H77)	Homo sapiens (human)	ELISPOT	IFNg release
		http://www.iedb.org/epitope/25732	Linear peptide	IEANLLWRQEMGGNI	15	1	0	0	Positive	Genome polyprotein	Hepacivirus C	Homo sapiens (human)	3H-thymidine	proliferation	HLA class II
		http://www.iedb.org/epitope/27593	Linear peptide	INAVAYYRGLDVSVI	15	1	0	0	Positive	polyprotein	Hepacivirus C	Homo sapiens (human)	ELISPOT	IFNg release
		http://www.iedb.org/epitope/27948	Linear peptide	IPLVGAPLGGAARAL	15	5	4	80	Negative	HCV-1	hepatitis C virus genotype 1a	Homo sapiens Caucasian	ELISPOT	IFNg release	HLA class I
		http://www.iedb.org/epitope/27948	Linear peptide	IPLVGAPLGGAARAL	15	5	4	80	Negative	HCV-1	hepatitis C virus genotype 1a	Homo sapiens Caucasian	ELISPOT	IFNg release	HLA class II
		http://www.iedb.org/epitope/27948	Linear peptide	IPLVGAPLGGAARAL	15	5	4	80	Negative	HCV-1	hepatitis C virus genotype 1a	Homo sapiens Caucasian	ELISPOT	IFNg release	HLA class I
		http://www.iedb.org/epitope/27948	Linear peptide	IPLVGAPLGGAARAL	15	5	4	80	Negative	HCV-1	hepatitis C virus genotype 1a	Homo sapiens (human)	ELISPOT	IFNg release	HLA class I
		http://www.iedb.org/epitope/27948	Linear peptide	IPLVGAPLGGAARAL	15	5	4	80	Positive	core protein, partial	Hepacivirus C	human (Homo sapiens)	cellular MHC/direct/fluorescence	qualitative binding	HLA-C*03:04
		http://www.iedb.org/epitope/29240	Linear peptide	IVDVQYLYGVGSSIA	15	1	0	0	Positive	polyprotein	Hepatitis C virus (isolate H77)	Homo sapiens (human)	ELISPOT	IFNg release
		http://www.iedb.org/epitope/29384	Linear peptide	IVPAKSVCGPVYCFT	15	1	0	0	Positive	polyprotein	Hepatitis C virus (isolate H77)	Homo sapiens (human)	ELISPOT	IFNg release
		http://www.iedb.org/epitope/29937	Linear peptide	KARRPEGRTWAQPGY	15	1	0	0	Positive	core protein	Hepatitis C virus subtype 1b	Oryctolagus cuniculus Chinchilla	3H-thymidine	proliferation	Class II, allele undetermined
		http://www.iedb.org/epitope/30045	Linear peptide	KCDELAAKLVALGIN	15	2	1	50	Positive	HCV-1	hepatitis C virus genotype 1a	Homo sapiens (human)	ELISPOT	IFNg release	HLA class II
		http://www.iedb.org/epitope/30045	Linear peptide	KCDELAAKLVALGIN	15	2	1	50	Negative	polyprotein	Hepacivirus C	human (Homo sapiens)	cellular MHC/direct/fluorescence	qualitative binding	HLA-C*03:04
		http://www.iedb.org/epitope/31085	Linear peptide	KGWRLLAPITAYAQQ	15	6	5	83.3333	Negative	HCV-1	hepatitis C virus genotype 1a	Homo sapiens Caucasian	ELISPOT	IFNg release	HLA class I
		http://www.iedb.org/epitope/31085	Linear peptide	KGWRLLAPITAYAQQ	15	6	5	83.3333	Negative	HCV-1	hepatitis C virus genotype 1a	Homo sapiens Caucasian	ELISPOT	IFNg release	HLA class II
		http://www.iedb.org/epitope/31085	Linear peptide	KGWRLLAPITAYAQQ	15	6	5	83.3333	Negative	HCV-1	hepatitis C virus genotype 1a	Homo sapiens Caucasian	ELISPOT	IFNg release	HLA class I
		http://www.iedb.org/epitope/31085	Linear peptide	KGWRLLAPITAYAQQ	15	6	5	83.3333	Positive	Genome polyprotein	Hepatitis C virus (isolate 1)	Homo sapiens (human)	ICS	IFNg release	HLA class II
		http://www.iedb.org/epitope/31085	Linear peptide	KGWRLLAPITAYAQQ	15	6	5	83.3333	Negative	HCV-1	hepatitis C virus genotype 1a	Homo sapiens (human)	ELISPOT	IFNg release	HLA class I
		http://www.iedb.org/epitope/31085	Linear peptide	KGWRLLAPITAYAQQ	15	6	5	83.3333	Negative	HCV-1	hepatitis C virus genotype 1a	Homo sapiens (human)	ELISPOT	IFNg release	HLA class II
		http://www.iedb.org/epitope/32717	Linear peptide	KPGIYRFVAPGERPS	15	13	4	30.7692	Positive	polyprotein precursor	Hepacivirus C	Homo sapiens (human)	ELISPOT	IFNg release	HLA class II
		http://www.iedb.org/epitope/32717	Linear peptide	KPGIYRFVAPGERPS	15	13	4	30.7692	Negative	HCV-1	hepatitis C virus genotype 1a	Homo sapiens (human)	ELISPOT	IFNg release	HLA class II
		http://www.iedb.org/epitope/32717	Linear peptide	KPGIYRFVAPGERPS	15	13	4	30.7692	Positive-High	polyprotein	hepatitis C virus genotype 1a	human (Homo sapiens)	purified MHC/competitive/fluorescence	half maximal inhibitory concentration (IC50)	HLA-DR1
		http://www.iedb.org/epitope/32717	Linear peptide	KPGIYRFVAPGERPS	15	13	4	30.7692	Positive-Low	polyprotein	hepatitis C virus genotype 1a	human (Homo sapiens)	purified MHC/competitive/fluorescence	half maximal inhibitory concentration (IC50)	HLA-DR4
		http://www.iedb.org/epitope/32717	Linear peptide	KPGIYRFVAPGERPS	15	13	4	30.7692	Positive	polyprotein	hepatitis C virus genotype 1a	human (Homo sapiens)	purified MHC/competitive/fluorescence	half maximal inhibitory concentration (IC50)	HLA-DR11
		http://www.iedb.org/epitope/32717	Linear peptide	KPGIYRFVAPGERPS	15	13	4	30.7692	Positive-Low	polyprotein	hepatitis C virus genotype 1a	human (Homo sapiens)	purified MHC/competitive/fluorescence	half maximal inhibitory concentration (IC50)	HLA-DR7
		http://www.iedb.org/epitope/32717	Linear peptide	KPGIYRFVAPGERPS	15	13	4	30.7692	Positive-High	polyprotein	hepatitis C virus genotype 1a	human (Homo sapiens)	purified MHC/competitive/fluorescence	half maximal inhibitory concentration (IC50)	HLA-DR15
		http://www.iedb.org/epitope/32717	Linear peptide	KPGIYRFVAPGERPS	15	13	4	30.7692	Positive-High	polyprotein	hepatitis C virus genotype 1a	human (Homo sapiens)	purified MHC/competitive/fluorescence	half maximal inhibitory concentration (IC50)	HLA-DRB5
		http://www.iedb.org/epitope/32717	Linear peptide	KPGIYRFVAPGERPS	15	13	4	30.7692	Positive-Low	polyprotein	hepatitis C virus genotype 1a	human (Homo sapiens)	purified MHC/competitive/fluorescence	half maximal inhibitory concentration (IC50)	HLA-DRB4
		http://www.iedb.org/epitope/32717	Linear peptide	KPGIYRFVAPGERPS	15	13	4	30.7692	Negative	polyprotein	hepatitis C virus genotype 1a	human (Homo sapiens)	purified MHC/competitive/fluorescence	half maximal inhibitory concentration (IC50)	HLA-DRB3
		http://www.iedb.org/epitope/32717	Linear peptide	KPGIYRFVAPGERPS	15	13	4	30.7692	Negative	polyprotein	hepatitis C virus genotype 1a	human (Homo sapiens)	purified MHC/competitive/fluorescence	half maximal inhibitory concentration (IC50)	HLA-DR3
		http://www.iedb.org/epitope/32717	Linear peptide	KPGIYRFVAPGERPS	15	13	4	30.7692	Negative	polyprotein	hepatitis C virus genotype 1a	human (Homo sapiens)	purified MHC/competitive/fluorescence	half maximal inhibitory concentration (IC50)	HLA-DR13
		http://www.iedb.org/epitope/32717	Linear peptide	KPGIYRFVAPGERPS	15	13	4	30.7692	Positive	polyprotein	Hepacivirus C	human (Homo sapiens)	cellular MHC/direct/fluorescence	qualitative binding	HLA-C*03:04
		http://www.iedb.org/epitope/34038	Linear peptide	KVIDTLTCGFADLMG	15	9	5	55.5556	Positive	polyprotein	Hepacivirus C	Macaca mulatta (Rhesus monkey)	51 chromium	cytotoxicity	HLA class I
		http://www.iedb.org/epitope/34038	Linear peptide	KVIDTLTCGFADLMG	15	9	5	55.5556	Positive	polyprotein	Hepacivirus C	Macaca mulatta (Rhesus monkey)	51 chromium	cytotoxicity	HLA class I
		http://www.iedb.org/epitope/34038	Linear peptide	KVIDTLTCGFADLMG	15	9	5	55.5556	Positive	polyprotein	Hepacivirus C	Macaca mulatta (Rhesus monkey)	ICS	IFNg release	HLA class I
		http://www.iedb.org/epitope/34038	Linear peptide	KVIDTLTCGFADLMG	15	9	5	55.5556	Positive	polyprotein	Hepacivirus C	Macaca mulatta (Rhesus monkey)	ICS	TNF release	HLA class I
		http://www.iedb.org/epitope/34038	Linear peptide	KVIDTLTCGFADLMG	15	9	5	55.5556	Negative	HCV-1	hepatitis C virus genotype 1a	Homo sapiens Caucasian	ELISPOT	IFNg release	HLA class I
		http://www.iedb.org/epitope/34038	Linear peptide	KVIDTLTCGFADLMG	15	9	5	55.5556	Negative	HCV-1	hepatitis C virus genotype 1a	Homo sapiens Caucasian	ELISPOT	IFNg release	HLA class II
		http://www.iedb.org/epitope/34038	Linear peptide	KVIDTLTCGFADLMG	15	9	5	55.5556	Negative	HCV-1	hepatitis C virus genotype 1a	Homo sapiens Caucasian	ELISPOT	IFNg release	HLA class I
		http://www.iedb.org/epitope/34038	Linear peptide	KVIDTLTCGFADLMG	15	9	5	55.5556	Negative	HCV-1	hepatitis C virus genotype 1a	Homo sapiens (human)	ELISPOT	IFNg release	HLA class I
		http://www.iedb.org/epitope/34038	Linear peptide	KVIDTLTCGFADLMG	15	9	5	55.5556	Negative	core protein, partial	Hepacivirus C	human (Homo sapiens)	cellular MHC/direct/fluorescence	qualitative binding	HLA-C*03:04
		http://www.iedb.org/epitope/34671	Linear peptide	LAAKLVALGINAVAY	15	4	1	25	Positive	polyprotein	Hepacivirus C	Homo sapiens (human)	ELISPOT	IFNg release	HLA class I
		http://www.iedb.org/epitope/34671	Linear peptide	LAAKLVALGINAVAY	15	4	1	25	Positive	HCV-1	hepatitis C virus genotype 1a	Homo sapiens (human)	ELISPOT	IFNg release	HLA class I
		http://www.iedb.org/epitope/34671	Linear peptide	LAAKLVALGINAVAY	15	4	1	25	Positive	polyprotein	Hepacivirus C	Homo sapiens (human)	multimer/tetramer	qualitative binding	HLA-A*02:01
		http://www.iedb.org/epitope/34671	Linear peptide	LAAKLVALGINAVAY	15	4	1	25	Negative	polyprotein	Hepacivirus C	human (Homo sapiens)	cellular MHC/direct/fluorescence	qualitative binding	HLA-C*03:04
		http://www.iedb.org/epitope/34803	Linear peptide	LAHGVRVLEDGVNYA	15	4	1	25	Negative	Genome polyprotein	Hepatitis C virus (isolate H)	Homo sapiens (human)	ELISPOT	IFNg release
		http://www.iedb.org/epitope/34803	Linear peptide	LAHGVRVLEDGVNYA	15	4	1	25	Positive	core protein	Hepacivirus C	Mus musculus HLA-A2.1 Tg HLA-DR1 Tg	3H-thymidine	proliferation	HLA-DR1
		http://www.iedb.org/epitope/34803	Linear peptide	LAHGVRVLEDGVNYA	15	4	1	25	Positive-Low	core protein	Hepacivirus C	Mus musculus HLA-A2.1 Tg HLA-DR1 Tg	ICS	IFNg release	HLA-DR1
		http://www.iedb.org/epitope/34803	Linear peptide	LAHGVRVLEDGVNYA	15	4	1	25	Positive-High	core protein	Hepacivirus C	Mus musculus HLA-A2.1 Tg HLA-DR1 Tg	ICS	IFNg release	HLA-DR1
		http://www.iedb.org/epitope/35053	Linear peptide	LCGSVFLVGQLFTFS	15	1	0	0	Positive	polyprotein	Hepacivirus C	Homo sapiens (human)	ELISPOT	IFNg release	HLA class II
		http://www.iedb.org/epitope/35093	Linear peptide	LCSALYVGDLCGSVF	15	1	0	0	Positive	polyprotein	Hepatitis C virus (isolate H77)	Homo sapiens (human)	ELISPOT	IFNg release
		http://www.iedb.org/epitope/36238	Linear peptide	LGNWFGCTWMNSTGF	15	1	0	0	Positive	polyprotein	Hepatitis C virus (isolate H77)	Homo sapiens (human)	ELISPOT	IFNg release
		http://www.iedb.org/epitope/36437	Linear peptide	LHTPGCVPCVREGNA	15	6	5	83.3333	Negative	HCV-1	hepatitis C virus genotype 1a	Homo sapiens Caucasian	ELISPOT	IFNg release	HLA class I
		http://www.iedb.org/epitope/36437	Linear peptide	LHTPGCVPCVREGNA	15	6	5	83.3333	Negative	HCV-1	hepatitis C virus genotype 1a	Homo sapiens Caucasian	ELISPOT	IFNg release	HLA class II
		http://www.iedb.org/epitope/36437	Linear peptide	LHTPGCVPCVREGNA	15	6	5	83.3333	Negative	HCV-1	hepatitis C virus genotype 1a	Homo sapiens Caucasian	ELISPOT	IFNg release	HLA class I
		http://www.iedb.org/epitope/36437	Linear peptide	LHTPGCVPCVREGNA	15	6	5	83.3333	Negative	HCV-1	hepatitis C virus genotype 1a	Homo sapiens (human)	ELISPOT	IFNg release	HLA class I
		http://www.iedb.org/epitope/36437	Linear peptide	LHTPGCVPCVREGNA	15	6	5	83.3333	Negative	HCV-1	hepatitis C virus genotype 1a	Homo sapiens (human)	ELISPOT	IFNg release	HLA class II
		http://www.iedb.org/epitope/36437	Linear peptide	LHTPGCVPCVREGNA	15	6	5	83.3333	Positive	polyprotein	Hepatitis C virus (isolate H77)	Homo sapiens (human)	ELISPOT	IFNg release
		http://www.iedb.org/epitope/36505	Linear peptide	LIFCHSKKKCDELAA	15	2	1	50	Positive	HCV-1	hepatitis C virus genotype 1a	Homo sapiens (human)	ELISPOT	IFNg release	HLA class II
		http://www.iedb.org/epitope/36505	Linear peptide	LIFCHSKKKCDELAA	15	2	1	50	Negative	polyprotein	Hepacivirus C	human (Homo sapiens)	cellular MHC/direct/fluorescence	qualitative binding	HLA-C*03:04
		http://www.iedb.org/epitope/37241	Linear peptide	LLFAGVDAETHVTGG	15	1	0	0	Positive	polyprotein	Hepatitis C virus (isolate H77)	Homo sapiens (human)	ELISPOT	IFNg release
		http://www.iedb.org/epitope/37275	Linear peptide	LLFLLLADARVCSCL	15	7	6	85.7143	Negative	HCV-1	hepatitis C virus genotype 1a	Homo sapiens Caucasian	ELISPOT	IFNg release	HLA class I
		http://www.iedb.org/epitope/37275	Linear peptide	LLFLLLADARVCSCL	15	7	6	85.7143	Negative	HCV-1	hepatitis C virus genotype 1a	Homo sapiens Caucasian	ELISPOT	IFNg release	HLA class II
		http://www.iedb.org/epitope/37275	Linear peptide	LLFLLLADARVCSCL	15	7	6	85.7143	Negative	HCV-1	hepatitis C virus genotype 1a	Homo sapiens Caucasian	ELISPOT	IFNg release	HLA class II
		http://www.iedb.org/epitope/37275	Linear peptide	LLFLLLADARVCSCL	15	7	6	85.7143	Negative	HCV-1	hepatitis C virus genotype 1a	Homo sapiens Caucasian	ELISPOT	IFNg release	HLA class I
		http://www.iedb.org/epitope/37275	Linear peptide	LLFLLLADARVCSCL	15	7	6	85.7143	Negative	HCV-1	hepatitis C virus genotype 1a	Homo sapiens (human)	ELISPOT	IFNg release	HLA class I
		http://www.iedb.org/epitope/37275	Linear peptide	LLFLLLADARVCSCL	15	7	6	85.7143	Negative	HCV-1	hepatitis C virus genotype 1a	Homo sapiens (human)	ELISPOT	IFNg release	HLA class II
		http://www.iedb.org/epitope/37275	Linear peptide	LLFLLLADARVCSCL	15	7	6	85.7143	Positive	polyprotein	Hepatitis C virus (isolate H77)	Homo sapiens (human)	ELISPOT	IFNg release
		http://www.iedb.org/epitope/38032	Linear peptide	LMGYIPLVGAPLGGA	15	13	5	38.4615	Positive	polyprotein	Hepacivirus C	Homo sapiens (human)	ELISPOT	IFNg release	HLA class II
		http://www.iedb.org/epitope/38032	Linear peptide	LMGYIPLVGAPLGGA	15	13	5	38.4615	Negative	HCV-1	hepatitis C virus genotype 1a	Homo sapiens Caucasian	ELISPOT	IFNg release	HLA class I
		http://www.iedb.org/epitope/38032	Linear peptide	LMGYIPLVGAPLGGA	15	13	5	38.4615	Negative	HCV-1	hepatitis C virus genotype 1a	Homo sapiens Caucasian	ELISPOT	IFNg release	HLA class II
		http://www.iedb.org/epitope/38032	Linear peptide	LMGYIPLVGAPLGGA	15	13	5	38.4615	Negative	HCV-1	hepatitis C virus genotype 1a	Homo sapiens Caucasian	ELISPOT	IFNg release	HLA class I
		http://www.iedb.org/epitope/38032	Linear peptide	LMGYIPLVGAPLGGA	15	13	5	38.4615	Negative	Genome polyprotein	Hepatitis C virus (isolate H)	Homo sapiens (human)	ELISPOT	IFNg release
		http://www.iedb.org/epitope/38032	Linear peptide	LMGYIPLVGAPLGGA	15	13	5	38.4615	Negative	HCV-1	hepatitis C virus genotype 1a	Homo sapiens (human)	ELISPOT	IFNg release	HLA class I
		http://www.iedb.org/epitope/38032	Linear peptide	LMGYIPLVGAPLGGA	15	13	5	38.4615	Positive	Genome polyprotein	hepatitis C virus genotype 1a	Homo sapiens (human)	ICS	IFNg release	HLA class II
		http://www.iedb.org/epitope/38032	Linear peptide	LMGYIPLVGAPLGGA	15	13	5	38.4615	Positive	Genome polyprotein	hepatitis C virus genotype 1a	Homo sapiens (human)	ICS	IL-2 release	HLA class II
		http://www.iedb.org/epitope/38032	Linear peptide	LMGYIPLVGAPLGGA	15	13	5	38.4615	Positive	Genome polyprotein	hepatitis C virus genotype 1a	Homo sapiens (human)	biological activity	proliferation	HLA class II
		http://www.iedb.org/epitope/38032	Linear peptide	LMGYIPLVGAPLGGA	15	13	5	38.4615	Positive	polyprotein	Hepacivirus C	Homo sapiens (human)	ICS	IL-2 release	HLA class II
		http://www.iedb.org/epitope/38032	Linear peptide	LMGYIPLVGAPLGGA	15	13	5	38.4615	Positive	polyprotein	Hepacivirus C	Homo sapiens (human)	ICS	IFNg release	HLA class II
		http://www.iedb.org/epitope/38032	Linear peptide	LMGYIPLVGAPLGGA	15	13	5	38.4615	Positive	polyprotein	Hepacivirus C	Homo sapiens (human)	ICS	IL-2 release	HLA class II
		http://www.iedb.org/epitope/38032	Linear peptide	LMGYIPLVGAPLGGA	15	13	5	38.4615	Positive	core protein, partial	Hepacivirus C	human (Homo sapiens)	cellular MHC/direct/fluorescence	qualitative binding	HLA-C*03:04
		http://www.iedb.org/epitope/38498	Linear peptide	LPGCSFSIFLLALLS	15	7	6	85.7143	Negative	HCV-1	hepatitis C virus genotype 1a	Homo sapiens Caucasian	ELISPOT	IFNg release	HLA class I
		http://www.iedb.org/epitope/38498	Linear peptide	LPGCSFSIFLLALLS	15	7	6	85.7143	Negative	HCV-1	hepatitis C virus genotype 1a	Homo sapiens Caucasian	ELISPOT	IFNg release	HLA class II
		http://www.iedb.org/epitope/38498	Linear peptide	LPGCSFSIFLLALLS	15	7	6	85.7143	Negative	HCV-1	hepatitis C virus genotype 1a	Homo sapiens Caucasian	ELISPOT	IFNg release	HLA class I
		http://www.iedb.org/epitope/38498	Linear peptide	LPGCSFSIFLLALLS	15	7	6	85.7143	Negative	Genome polyprotein	Hepatitis C virus (isolate H)	Homo sapiens (human)	ELISPOT	IFNg release
		http://www.iedb.org/epitope/38498	Linear peptide	LPGCSFSIFLLALLS	15	7	6	85.7143	Negative	HCV-1	hepatitis C virus genotype 1a	Homo sapiens (human)	ELISPOT	IFNg release	HLA class I
		http://www.iedb.org/epitope/38498	Linear peptide	LPGCSFSIFLLALLS	15	7	6	85.7143	Positive	Genome polyprotein	Hepacivirus C	Homo sapiens (human)	CFSE	proliferation	HLA class II
		http://www.iedb.org/epitope/38498	Linear peptide	LPGCSFSIFLLALLS	15	7	6	85.7143	Negative	core protein, partial	Hepacivirus C	human (Homo sapiens)	cellular MHC/direct/fluorescence	qualitative binding	HLA-C*03:04
		http://www.iedb.org/epitope/38778	Linear peptide	LPYIEQGMMLAEQFK	15	1	0	0	Positive	polyprotein	Hepacivirus C	Homo sapiens (human)	ELISPOT	IFNg release
		http://www.iedb.org/epitope/39041	Linear peptide	LRAYMNTPGLPVCQD	15	2	0	0	Positive	HCV-1	hepatitis C virus genotype 1a	Homo sapiens (human)	ELISPOT	IFNg release	HLA class II
		http://www.iedb.org/epitope/39041	Linear peptide	LRAYMNTPGLPVCQD	15	2	0	0	Positive	polyprotein	Hepacivirus C	human (Homo sapiens)	cellular MHC/direct/fluorescence	qualitative binding	HLA-C*03:04
		http://www.iedb.org/epitope/39707	Linear peptide	LSTLPGNPAIASLMA	15	2	0	0	Positive	polyprotein	Hepacivirus C	Homo sapiens (human)	bioassay	IL-2 release	HLA-DR
		http://www.iedb.org/epitope/39707	Linear peptide	LSTLPGNPAIASLMA	15	2	0	0	Positive	polyprotein	Hepacivirus C	Homo sapiens (human)	bioassay	IL-2 release	HLA-DR
		http://www.iedb.org/epitope/40178	Linear peptide	LTSMLTDPSHITAEA	15	1	0	0	Positive	Genome polyprotein	Hepatitis C virus (isolate 1)	Homo sapiens (human)	ICS	IFNg release	HLA class I
		http://www.iedb.org/epitope/40260	Linear peptide	LVALGINAVAYYRGL	15	7	6	85.7143	Negative	HCV-1	hepatitis C virus genotype 1a	Homo sapiens (human)	ELISPOT	IFNg release	HLA class II
		http://www.iedb.org/epitope/40260	Linear peptide	LVALGINAVAYYRGL	15	7	6	85.7143	Positive	Genome polyprotein	hepatitis C virus genotype 1a	Mus musculus BALB/c	ICS	IFNg release	H2-d class I
		http://www.iedb.org/epitope/40260	Linear peptide	LVALGINAVAYYRGL	15	7	6	85.7143	Negative	Genome polyprotein	hepatitis C virus genotype 1a	Mus musculus BALB/c	ICS	IFNg release	H2-d class II
		http://www.iedb.org/epitope/40260	Linear peptide	LVALGINAVAYYRGL	15	7	6	85.7143	Negative	Genome polyprotein	hepatitis C virus genotype 1a	Mus musculus BALB/c	ELISA	TNF release
		http://www.iedb.org/epitope/40260	Linear peptide	LVALGINAVAYYRGL	15	7	6	85.7143	Negative	Genome polyprotein	hepatitis C virus genotype 1a	Mus musculus BALB/c	ELISA	IL-10 release
		http://www.iedb.org/epitope/40260	Linear peptide	LVALGINAVAYYRGL	15	7	6	85.7143	Negative	Genome polyprotein	hepatitis C virus genotype 1a	Mus musculus BALB/c	ELISA	IL-5 release	H2-d class II
		http://www.iedb.org/epitope/40260	Linear peptide	LVALGINAVAYYRGL	15	7	6	85.7143	Negative	polyprotein	Hepacivirus C	human (Homo sapiens)	cellular MHC/direct/fluorescence	qualitative binding	HLA-C*03:04
		http://www.iedb.org/epitope/40357	Linear peptide	LVGAPLGGAARALAH	15	1	0	0	Positive	Genome polyprotein	Hepatitis C virus (isolate H)	Homo sapiens (human)	ELISPOT	IFNg release
		http://www.iedb.org/epitope/40774	Linear peptide	LYGNEGCGWAGWLLS	15	10	8	80	Negative	HCV-1	hepatitis C virus genotype 1a	Homo sapiens Caucasian	ELISPOT	IFNg release	HLA class I
		http://www.iedb.org/epitope/40774	Linear peptide	LYGNEGCGWAGWLLS	15	10	8	80	Negative	HCV-1	hepatitis C virus genotype 1a	Homo sapiens Caucasian	ELISPOT	IFNg release	HLA class II
		http://www.iedb.org/epitope/40774	Linear peptide	LYGNEGCGWAGWLLS	15	10	8	80	Negative	HCV-1	hepatitis C virus genotype 1a	Homo sapiens Caucasian	ELISPOT	IFNg release	HLA class II
		http://www.iedb.org/epitope/40774	Linear peptide	LYGNEGCGWAGWLLS	15	10	8	80	Negative	HCV-1	hepatitis C virus genotype 1a	Homo sapiens Caucasian	ELISPOT	IFNg release	HLA class I
		http://www.iedb.org/epitope/40774	Linear peptide	LYGNEGCGWAGWLLS	15	10	8	80	Negative	HCV-1	hepatitis C virus genotype 1a	Homo sapiens (human)	ELISPOT	IFNg release	HLA class II
		http://www.iedb.org/epitope/40774	Linear peptide	LYGNEGCGWAGWLLS	15	10	8	80	Negative	HCV-1	hepatitis C virus genotype 1a	Homo sapiens (human)	ELISPOT	IFNg release	HLA class I
		http://www.iedb.org/epitope/40774	Linear peptide	LYGNEGCGWAGWLLS	15	10	8	80	Positive	Genome polyprotein	hepatitis C virus genotype 1a	Homo sapiens (human)	ICS	IFNg release	HLA class II
		http://www.iedb.org/epitope/40774	Linear peptide	LYGNEGCGWAGWLLS	15	10	8	80	Positive	Genome polyprotein	hepatitis C virus genotype 1a	Homo sapiens (human)	ICS	IL-2 release	HLA class II
		http://www.iedb.org/epitope/40774	Linear peptide	LYGNEGCGWAGWLLS	15	10	8	80	Negative	Genome polyprotein	hepatitis C virus genotype 1a	Homo sapiens (human)	biological activity	proliferation	HLA class II
		http://www.iedb.org/epitope/40774	Linear peptide	LYGNEGCGWAGWLLS	15	10	8	80	Negative	core protein, partial	Hepacivirus C	human (Homo sapiens)	cellular MHC/direct/fluorescence	qualitative binding	HLA-C*03:04
		http://www.iedb.org/epitope/41482	Linear peptide	MFDSSVLCECYDAGC	15	18	3	16.6667	Positive	polyprotein	Hepacivirus C	Homo sapiens (human)	ELISPOT	IFNg release	HLA class II
		http://www.iedb.org/epitope/41482	Linear peptide	MFDSSVLCECYDAGC	15	18	3	16.6667	Negative	HCV-1	hepatitis C virus genotype 1a	Homo sapiens (human)	ELISPOT	IFNg release	HLA class II
		http://www.iedb.org/epitope/41482	Linear peptide	MFDSSVLCECYDAGC	15	18	3	16.6667	Positive	Genome polyprotein	hepatitis C virus genotype 1a	Homo sapiens (human)	ICS	IFNg release	HLA class II
		http://www.iedb.org/epitope/41482	Linear peptide	MFDSSVLCECYDAGC	15	18	3	16.6667	Positive	Genome polyprotein	hepatitis C virus genotype 1a	Homo sapiens (human)	ICS	IL-2 release	HLA class II
		http://www.iedb.org/epitope/41482	Linear peptide	MFDSSVLCECYDAGC	15	18	3	16.6667	Positive	Genome polyprotein	hepatitis C virus genotype 1a	Homo sapiens (human)	ICS	IFNg release	HLA class I
		http://www.iedb.org/epitope/41482	Linear peptide	MFDSSVLCECYDAGC	15	18	3	16.6667	Positive	Genome polyprotein	hepatitis C virus genotype 1a	Homo sapiens (human)	biological activity	proliferation	HLA class I
		http://www.iedb.org/epitope/41482	Linear peptide	MFDSSVLCECYDAGC	15	18	3	16.6667	Positive	Genome polyprotein	hepatitis C virus genotype 1a	Homo sapiens (human)	biological activity	proliferation	HLA class II
		http://www.iedb.org/epitope/41482	Linear peptide	MFDSSVLCECYDAGC	15	18	3	16.6667	Positive	Genome polyprotein	hepatitis C virus genotype 1a	Homo sapiens (human)	ICS	IL-2 release	HLA class I
		http://www.iedb.org/epitope/41482	Linear peptide	MFDSSVLCECYDAGC	15	18	3	16.6667	Positive	polyprotein	Hepacivirus C	Homo sapiens (human)	ELISPOT	IFNg release	HLA class II
		http://www.iedb.org/epitope/41482	Linear peptide	MFDSSVLCECYDAGC	15	18	3	16.6667	Positive	polyprotein	Hepacivirus C	Homo sapiens (human)	ELISPOT	IFNg release	HLA class II
		http://www.iedb.org/epitope/41482	Linear peptide	MFDSSVLCECYDAGC	15	18	3	16.6667	Positive	polyprotein	Hepacivirus C	Homo sapiens (human)	ELISPOT	IFNg release	HLA class II
		http://www.iedb.org/epitope/41482	Linear peptide	MFDSSVLCECYDAGC	15	18	3	16.6667	Positive	polyprotein	Hepacivirus C	Homo sapiens (human)	ELISPOT	IFNg release	HLA class II
		http://www.iedb.org/epitope/41482	Linear peptide	MFDSSVLCECYDAGC	15	18	3	16.6667	Positive	polyprotein	Hepacivirus C	Homo sapiens (human)	ELISPOT	IFNg release	HLA class I
		http://www.iedb.org/epitope/41482	Linear peptide	MFDSSVLCECYDAGC	15	18	3	16.6667	Positive	polyprotein	Hepacivirus C	Homo sapiens (human)	ICS	IL-2 release	HLA class II
		http://www.iedb.org/epitope/41482	Linear peptide	MFDSSVLCECYDAGC	15	18	3	16.6667	Positive	polyprotein	Hepacivirus C	Homo sapiens (human)	ICS	IL-2 release	HLA class II
		http://www.iedb.org/epitope/41482	Linear peptide	MFDSSVLCECYDAGC	15	18	3	16.6667	Positive	polyprotein	Hepacivirus C	Homo sapiens (human)	ELISPOT	IFNg release	HLA class II
		http://www.iedb.org/epitope/41482	Linear peptide	MFDSSVLCECYDAGC	15	18	3	16.6667	Negative	polyprotein	Hepacivirus C	Homo sapiens (human)	ICS	IL-2 release	HLA class I
		http://www.iedb.org/epitope/41482	Linear peptide	MFDSSVLCECYDAGC	15	18	3	16.6667	Negative	polyprotein	Hepacivirus C	human (Homo sapiens)	cellular MHC/direct/fluorescence	qualitative binding	HLA-C*03:04
		http://www.iedb.org/epitope/43101	Linear peptide	MYVGGVEHRLEAACN	15	1	0	0	Positive	polyprotein	Hepatitis C virus (isolate H77)	Homo sapiens (human)	ELISPOT	IFNg release
		http://www.iedb.org/epitope/46001	Linear peptide	NSTGFTKVCGAPPCV	15	1	0	0	Positive	polyprotein	Hepatitis C virus (isolate H77)	Homo sapiens (human)	ELISPOT	IFNg release
		http://www.iedb.org/epitope/46067	Linear peptide	NTCVTQTVDFSLDPT	15	2	1	50	Positive	HCV-1	hepatitis C virus genotype 1a	Homo sapiens (human)	ELISPOT	IFNg release	HLA class II
		http://www.iedb.org/epitope/46067	Linear peptide	NTCVTQTVDFSLDPT	15	2	1	50	Negative	polyprotein	Hepacivirus C	human (Homo sapiens)	cellular MHC/direct/fluorescence	qualitative binding	HLA-C*03:04
		http://www.iedb.org/epitope/46527	Linear peptide	NWAKVLVVLLLFAGV	15	1	0	0	Positive	structural protein	Hepatitis C virus isolate HC-J1	Homo sapiens (human)	3H-thymidine	proliferation	HLA class II
		http://www.iedb.org/epitope/47043	Linear peptide	PCSFTTLPALSTGLI	15	1	0	0	Positive	polyprotein	Hepatitis C virus (isolate H77)	Homo sapiens (human)	ELISPOT	IFNg release
		http://www.iedb.org/epitope/47292	Linear peptide	PEGRTWAQPGYPWPL	15	1	0	0	Positive	Genome polyprotein	Hepatitis C virus (isolate 1)	Homo sapiens (human)	ICS	IFNg release	HLA class II
		http://www.iedb.org/epitope/48313	Linear peptide	PLEVIKGGRHLIFCH	15	15	6	40	Negative	HCV-1	hepatitis C virus genotype 1a	Homo sapiens Caucasian	ELISPOT	IFNg release	HLA class I
		http://www.iedb.org/epitope/48313	Linear peptide	PLEVIKGGRHLIFCH	15	15	6	40	Negative	HCV-1	hepatitis C virus genotype 1a	Homo sapiens Caucasian	ELISPOT	IFNg release	HLA class II
		http://www.iedb.org/epitope/48313	Linear peptide	PLEVIKGGRHLIFCH	15	15	6	40	Negative	HCV-1	hepatitis C virus genotype 1a	Homo sapiens Caucasian	ELISPOT	IFNg release	HLA class II
		http://www.iedb.org/epitope/48313	Linear peptide	PLEVIKGGRHLIFCH	15	15	6	40	Negative	HCV-1	hepatitis C virus genotype 1a	Homo sapiens Caucasian	ELISPOT	IFNg release	HLA class I
		http://www.iedb.org/epitope/48313	Linear peptide	PLEVIKGGRHLIFCH	15	15	6	40	Positive	Genome polyprotein	Hepatitis C virus (isolate 1)	Homo sapiens (human)	ICS	IFNg release	HLA class II
		http://www.iedb.org/epitope/48313	Linear peptide	PLEVIKGGRHLIFCH	15	15	6	40	Positive-Low	polyprotein	hepatitis C virus genotype 1a	human (Homo sapiens)	purified MHC/competitive/fluorescence	half maximal inhibitory concentration (IC50)	HLA-DR7
		http://www.iedb.org/epitope/48313	Linear peptide	PLEVIKGGRHLIFCH	15	15	6	40	Positive-Low	polyprotein	hepatitis C virus genotype 1a	human (Homo sapiens)	purified MHC/competitive/fluorescence	half maximal inhibitory concentration (IC50)	HLA-DR3
		http://www.iedb.org/epitope/48313	Linear peptide	PLEVIKGGRHLIFCH	15	15	6	40	Positive-High	polyprotein	hepatitis C virus genotype 1a	human (Homo sapiens)	purified MHC/competitive/fluorescence	half maximal inhibitory concentration (IC50)	HLA-DR13
		http://www.iedb.org/epitope/48313	Linear peptide	PLEVIKGGRHLIFCH	15	15	6	40	Negative	polyprotein	hepatitis C virus genotype 1a	human (Homo sapiens)	purified MHC/competitive/fluorescence	half maximal inhibitory concentration (IC50)	HLA-DRB3
		http://www.iedb.org/epitope/48313	Linear peptide	PLEVIKGGRHLIFCH	15	15	6	40	Negative	polyprotein	hepatitis C virus genotype 1a	human (Homo sapiens)	purified MHC/competitive/fluorescence	half maximal inhibitory concentration (IC50)	HLA-DRB4
		http://www.iedb.org/epitope/48313	Linear peptide	PLEVIKGGRHLIFCH	15	15	6	40	Positive-Low	polyprotein	hepatitis C virus genotype 1a	human (Homo sapiens)	purified MHC/competitive/fluorescence	half maximal inhibitory concentration (IC50)	HLA-DR4
		http://www.iedb.org/epitope/48313	Linear peptide	PLEVIKGGRHLIFCH	15	15	6	40	Positive	polyprotein	hepatitis C virus genotype 1a	human (Homo sapiens)	purified MHC/competitive/fluorescence	half maximal inhibitory concentration (IC50)	HLA-DR15
		http://www.iedb.org/epitope/48313	Linear peptide	PLEVIKGGRHLIFCH	15	15	6	40	Positive-High	polyprotein	hepatitis C virus genotype 1a	human (Homo sapiens)	purified MHC/competitive/fluorescence	half maximal inhibitory concentration (IC50)	HLA-DRB5
		http://www.iedb.org/epitope/48313	Linear peptide	PLEVIKGGRHLIFCH	15	15	6	40	Positive	polyprotein	hepatitis C virus genotype 1a	human (Homo sapiens)	purified MHC/competitive/fluorescence	half maximal inhibitory concentration (IC50)	HLA-DR11
		http://www.iedb.org/epitope/48313	Linear peptide	PLEVIKGGRHLIFCH	15	15	6	40	Positive-High	polyprotein	hepatitis C virus genotype 1a	human (Homo sapiens)	purified MHC/competitive/fluorescence	half maximal inhibitory concentration (IC50)	HLA-DR1
		http://www.iedb.org/epitope/48533	Linear peptide	PLYGNEGCGWAGWLL	15	1	0	0	Positive	polyprotein	Hepacivirus C	Homo sapiens (human)	ELISPOT	IFNg release
		http://www.iedb.org/epitope/48814	Linear peptide	PPLEGEPGDPDLSDG	15	5	4	80	Positive	polyprotein	Hepacivirus C	Homo sapiens (human)	ELISPOT	IFNg release	HLA class II
		http://www.iedb.org/epitope/48814	Linear peptide	PPLEGEPGDPDLSDG	15	5	4	80	Negative	HCV-1	hepatitis C virus genotype 1a	Homo sapiens Caucasian	ELISPOT	IFNg release	HLA class I
		http://www.iedb.org/epitope/48814	Linear peptide	PPLEGEPGDPDLSDG	15	5	4	80	Negative	HCV-1	hepatitis C virus genotype 1a	Homo sapiens Caucasian	ELISPOT	IFNg release	HLA class II
		http://www.iedb.org/epitope/48814	Linear peptide	PPLEGEPGDPDLSDG	15	5	4	80	Negative	HCV-1	hepatitis C virus genotype 1a	Homo sapiens Caucasian	ELISPOT	IFNg release	HLA class I
		http://www.iedb.org/epitope/48814	Linear peptide	PPLEGEPGDPDLSDG	15	5	4	80	Negative	HCV-1	hepatitis C virus genotype 1a	Homo sapiens (human)	ELISPOT	IFNg release	HLA class I
		http://www.iedb.org/epitope/48896	Linear peptide	PPQPEYDLELITSCS	15	8	7	87.5	Negative	HCV-1	hepatitis C virus genotype 1a	Homo sapiens Caucasian	ELISPOT	IFNg release	HLA class I
		http://www.iedb.org/epitope/48896	Linear peptide	PPQPEYDLELITSCS	15	8	7	87.5	Negative	HCV-1	hepatitis C virus genotype 1a	Homo sapiens Caucasian	ELISPOT	IFNg release	HLA class II
		http://www.iedb.org/epitope/48896	Linear peptide	PPQPEYDLELITSCS	15	8	7	87.5	Negative	HCV-1	hepatitis C virus genotype 1a	Homo sapiens Caucasian	ELISPOT	IFNg release	HLA class I
		http://www.iedb.org/epitope/48896	Linear peptide	PPQPEYDLELITSCS	15	8	7	87.5	Negative	HCV-1	hepatitis C virus genotype 1a	Homo sapiens (human)	ELISPOT	IFNg release	HLA class I
		http://www.iedb.org/epitope/48896	Linear peptide	PPQPEYDLELITSCS	15	8	7	87.5	Negative	HCV-1	hepatitis C virus genotype 1a	Homo sapiens (human)	ELISPOT	IFNg release	HLA class II
		http://www.iedb.org/epitope/48896	Linear peptide	PPQPEYDLELITSCS	15	8	7	87.5	Positive	Genome polyprotein	hepatitis C virus genotype 1a	Homo sapiens (human)	ICS	IFNg release	HLA class I
		http://www.iedb.org/epitope/48896	Linear peptide	PPQPEYDLELITSCS	15	8	7	87.5	Negative	Genome polyprotein	hepatitis C virus genotype 1a	Homo sapiens (human)	biological activity	proliferation	HLA class I
		http://www.iedb.org/epitope/48896	Linear peptide	PPQPEYDLELITSCS	15	8	7	87.5	Negative	Genome polyprotein	hepatitis C virus genotype 1a	Homo sapiens (human)	ICS	IL-2 release	HLA class I
		http://www.iedb.org/epitope/49227	Linear peptide	PRPISYLKGSSGGPL	15	2	0	0	Positive	HCV-1	hepatitis C virus genotype 1a	Homo sapiens (human)	ELISPOT	IFNg release	HLA class II
		http://www.iedb.org/epitope/49227	Linear peptide	PRPISYLKGSSGGPL	15	2	0	0	Positive	polyprotein	Hepacivirus C	human (Homo sapiens)	cellular MHC/direct/fluorescence	qualitative binding	HLA-C*03:04
		http://www.iedb.org/epitope/49479	Linear peptide	PSPVVVGTTDRSGAP	15	1	0	0	Positive	polyprotein	Hepatitis C virus (isolate H77)	Homo sapiens (human)	ELISPOT	IFNg release
		http://www.iedb.org/epitope/49654	Linear peptide	PTHYVPESDAAARVT	15	1	0	0	Positive	Genome polyprotein	Hepatitis C virus (isolate 1)	Homo sapiens (human)	ICS	IFNg release	HLA class I
		http://www.iedb.org/epitope/50242	Linear peptide	QAETAGARLVVLATA	15	3	2	66.6667	Positive	Genome polyprotein	Hepatitis C virus (isolate BK)	Pan troglodytes (chimpanzee)	ICS	IFNg release	Patr class I
		http://www.iedb.org/epitope/50242	Linear peptide	QAETAGARLVVLATA	15	3	2	66.6667	Negative	HCV-1	hepatitis C virus genotype 1a	Homo sapiens (human)	ELISPOT	IFNg release	HLA class II
		http://www.iedb.org/epitope/50242	Linear peptide	QAETAGARLVVLATA	15	3	2	66.6667	Negative	polyprotein	Hepacivirus C	human (Homo sapiens)	cellular MHC/direct/fluorescence	qualitative binding	HLA-C*03:04
		http://www.iedb.org/epitope/50961	Linear peptide	QGSRSLTPCTCGSSD	15	2	1	50	Positive	HCV-1	hepatitis C virus genotype 1a	Homo sapiens (human)	ELISPOT	IFNg release	HLA class II
		http://www.iedb.org/epitope/50961	Linear peptide	QGSRSLTPCTCGSSD	15	2	1	50	Negative	NS3 protease, partial	Hepacivirus C	human (Homo sapiens)	cellular MHC/direct/fluorescence	qualitative binding	HLA-C*03:04
		http://www.iedb.org/epitope/51527	Linear peptide	QLRRHIDLLVGSATL	15	6	5	83.3333	Negative	HCV-1	hepatitis C virus genotype 1a	Homo sapiens Caucasian	ELISPOT	IFNg release	HLA class I
		http://www.iedb.org/epitope/51527	Linear peptide	QLRRHIDLLVGSATL	15	6	5	83.3333	Negative	HCV-1	hepatitis C virus genotype 1a	Homo sapiens Caucasian	ELISPOT	IFNg release	HLA class II
		http://www.iedb.org/epitope/51527	Linear peptide	QLRRHIDLLVGSATL	15	6	5	83.3333	Negative	HCV-1	hepatitis C virus genotype 1a	Homo sapiens Caucasian	ELISPOT	IFNg release	HLA class I
		http://www.iedb.org/epitope/51527	Linear peptide	QLRRHIDLLVGSATL	15	6	5	83.3333	Positive	structural protein	Hepatitis C virus isolate HC-J1	Homo sapiens (human)	3H-thymidine	proliferation	HLA class II
		http://www.iedb.org/epitope/51527	Linear peptide	QLRRHIDLLVGSATL	15	6	5	83.3333	Negative	HCV-1	hepatitis C virus genotype 1a	Homo sapiens (human)	ELISPOT	IFNg release	HLA class I
		http://www.iedb.org/epitope/51527	Linear peptide	QLRRHIDLLVGSATL	15	6	5	83.3333	Negative	HCV-1	hepatitis C virus genotype 1a	Homo sapiens (human)	ELISPOT	IFNg release	HLA class II
		http://www.iedb.org/epitope/51532	Linear peptide	QLSAPSLKATCTANH	15	5	4	80	Positive	polyprotein	Hepacivirus C	Homo sapiens (human)	ELISPOT	IFNg release	HLA class I
		http://www.iedb.org/epitope/51532	Linear peptide	QLSAPSLKATCTANH	15	5	4	80	Negative	HCV-1	hepatitis C virus genotype 1a	Homo sapiens Caucasian	ELISPOT	IFNg release	HLA class I
		http://www.iedb.org/epitope/51532	Linear peptide	QLSAPSLKATCTANH	15	5	4	80	Negative	HCV-1	hepatitis C virus genotype 1a	Homo sapiens Caucasian	ELISPOT	IFNg release	HLA class II
		http://www.iedb.org/epitope/51532	Linear peptide	QLSAPSLKATCTANH	15	5	4	80	Negative	HCV-1	hepatitis C virus genotype 1a	Homo sapiens Caucasian	ELISPOT	IFNg release	HLA class I
		http://www.iedb.org/epitope/51532	Linear peptide	QLSAPSLKATCTANH	15	5	4	80	Negative	HCV-1	hepatitis C virus genotype 1a	Homo sapiens (human)	ELISPOT	IFNg release	HLA class I
		http://www.iedb.org/epitope/52509	Linear peptide	QTFLATCINGVCWTV	15	2	1	50	Positive	HCV-1	hepatitis C virus genotype 1a	Homo sapiens (human)	ELISPOT	IFNg release	HLA-A2
		http://www.iedb.org/epitope/52509	Linear peptide	QTFLATCINGVCWTV	15	2	1	50	Negative	polyprotein	Hepacivirus C	human (Homo sapiens)	cellular MHC/direct/fluorescence	qualitative binding	HLA-C*03:04
		http://www.iedb.org/epitope/52857	Linear peptide	QWQVLPCSFTTLPAL	15	1	0	0	Positive	polyprotein	Hepatitis C virus (isolate H77)	Homo sapiens (human)	ELISPOT	IFNg release
		http://www.iedb.org/epitope/52976	Linear peptide	QYLAGLSTLPGNPAI	15	6	5	83.3333	Positive	polyprotein	Hepacivirus C	Homo sapiens (human)	bioassay	IL-2 release	HLA-DR
		http://www.iedb.org/epitope/52976	Linear peptide	QYLAGLSTLPGNPAI	15	6	5	83.3333	Negative	HCV-1	hepatitis C virus genotype 1a	Homo sapiens Caucasian	ELISPOT	IFNg release	HLA class I
		http://www.iedb.org/epitope/52976	Linear peptide	QYLAGLSTLPGNPAI	15	6	5	83.3333	Negative	HCV-1	hepatitis C virus genotype 1a	Homo sapiens Caucasian	ELISPOT	IFNg release	HLA class II
		http://www.iedb.org/epitope/52976	Linear peptide	QYLAGLSTLPGNPAI	15	6	5	83.3333	Negative	HCV-1	hepatitis C virus genotype 1a	Homo sapiens Caucasian	ELISPOT	IFNg release	HLA class I
		http://www.iedb.org/epitope/52976	Linear peptide	QYLAGLSTLPGNPAI	15	6	5	83.3333	Negative	HCV-1	hepatitis C virus genotype 1a	Homo sapiens (human)	ELISPOT	IFNg release	HLA class I
		http://www.iedb.org/epitope/52976	Linear peptide	QYLAGLSTLPGNPAI	15	6	5	83.3333	Negative	HCV-1	hepatitis C virus genotype 1a	Homo sapiens (human)	ELISPOT	IFNg release	HLA class II
		http://www.iedb.org/epitope/53261	Linear peptide	RCDLEDRDRSELSPL	15	4	0	0	Positive	polyprotein	Hepacivirus C	Pan troglodytes (chimpanzee)	ELISPOT	IFNg release	Patr-A*06:01
		http://www.iedb.org/epitope/53261	Linear peptide	RCDLEDRDRSELSPL	15	4	0	0	Positive	HCV-1	Hepatitis C virus genotype 1	Pan troglodytes (chimpanzee)	51 chromium	cytotoxicity	Patr-A*06:01
		http://www.iedb.org/epitope/53261	Linear peptide	RCDLEDRDRSELSPL	15	4	0	0	Positive	HCV-1	Hepatitis C virus genotype 1	Pan troglodytes (chimpanzee)	51 chromium	cytotoxicity	Patr-A*06:01
		http://www.iedb.org/epitope/53261	Linear peptide	RCDLEDRDRSELSPL	15	4	0	0	Positive	polyprotein	Hepatitis C virus (isolate H77)	Homo sapiens (human)	ELISPOT	IFNg release
		http://www.iedb.org/epitope/53910	Linear peptide	RGLDVSVIPTSGDVV	15	3	2	66.6667	Positive	Genome polyprotein	Hepatitis C virus (isolate H77)	Pan troglodytes (chimpanzee)	ICS	IFNg release	Patr class I
		http://www.iedb.org/epitope/53910	Linear peptide	RGLDVSVIPTSGDVV	15	3	2	66.6667	Negative	HCV-1	hepatitis C virus genotype 1a	Homo sapiens (human)	ELISPOT	IFNg release	HLA class II
		http://www.iedb.org/epitope/53910	Linear peptide	RGLDVSVIPTSGDVV	15	3	2	66.6667	Negative	polyprotein	Hepacivirus C	human (Homo sapiens)	cellular MHC/direct/fluorescence	qualitative binding	HLA-C*03:04
		http://www.iedb.org/epitope/53987	Linear peptide	RGSRPSWGPTDPRRR	15	10	6	60	Positive	Genome polyprotein	Hepatitis C virus (isolate BK)	Homo sapiens (human)	3H-thymidine	proliferation	HLA class II
		http://www.iedb.org/epitope/53987	Linear peptide	RGSRPSWGPTDPRRR	15	10	6	60	Positive	Genome polyprotein	Hepatitis C virus (isolate BK)	Homo sapiens (human)	3H-thymidine	proliferation	HLA class II
		http://www.iedb.org/epitope/53987	Linear peptide	RGSRPSWGPTDPRRR	15	10	6	60	Positive	Genome polyprotein	Hepatitis C virus (isolate BK)	Homo sapiens (human)	ELISA	IFNg release	HLA class II
		http://www.iedb.org/epitope/53987	Linear peptide	RGSRPSWGPTDPRRR	15	10	6	60	Positive	Genome polyprotein	Hepatitis C virus (isolate BK)	Homo sapiens (human)	ELISA	TNF release	HLA class II
		http://www.iedb.org/epitope/53987	Linear peptide	RGSRPSWGPTDPRRR	15	10	6	60	Negative	Genome polyprotein	Hepatitis C virus (isolate BK)	Homo sapiens (human)	ELISA	IL-4 release	HLA class II
		http://www.iedb.org/epitope/53987	Linear peptide	RGSRPSWGPTDPRRR	15	10	6	60	Negative	HCV-1	hepatitis C virus genotype 1a	Homo sapiens Caucasian	ELISPOT	IFNg release	HLA class I
		http://www.iedb.org/epitope/53987	Linear peptide	RGSRPSWGPTDPRRR	15	10	6	60	Negative	HCV-1	hepatitis C virus genotype 1a	Homo sapiens Caucasian	ELISPOT	IFNg release	HLA class II
		http://www.iedb.org/epitope/53987	Linear peptide	RGSRPSWGPTDPRRR	15	10	6	60	Negative	HCV-1	hepatitis C virus genotype 1a	Homo sapiens Caucasian	ELISPOT	IFNg release	HLA class I
		http://www.iedb.org/epitope/53987	Linear peptide	RGSRPSWGPTDPRRR	15	10	6	60	Negative	HCV-1	hepatitis C virus genotype 1a	Homo sapiens (human)	ELISPOT	IFNg release	HLA class I
		http://www.iedb.org/epitope/53987	Linear peptide	RGSRPSWGPTDPRRR	15	10	6	60	Negative	core protein, partial	Hepacivirus C	human (Homo sapiens)	cellular MHC/direct/fluorescence	qualitative binding	HLA-C*03:04
		http://www.iedb.org/epitope/54579	Linear peptide	RLHRFAPPCKPLLRE	15	7	4	57.1429	Negative	HCV-1	hepatitis C virus genotype 1a	Homo sapiens Caucasian	ELISPOT	IFNg release	HLA class I
		http://www.iedb.org/epitope/54579	Linear peptide	RLHRFAPPCKPLLRE	15	7	4	57.1429	Negative	HCV-1	hepatitis C virus genotype 1a	Homo sapiens Caucasian	ELISPOT	IFNg release	HLA class II
		http://www.iedb.org/epitope/54579	Linear peptide	RLHRFAPPCKPLLRE	15	7	4	57.1429	Negative	HCV-1	hepatitis C virus genotype 1a	Homo sapiens Caucasian	ELISPOT	IFNg release	HLA class I
		http://www.iedb.org/epitope/54579	Linear peptide	RLHRFAPPCKPLLRE	15	7	4	57.1429	Negative	HCV-1	hepatitis C virus genotype 1a	Homo sapiens (human)	ELISPOT	IFNg release	HLA class I
		http://www.iedb.org/epitope/54579	Linear peptide	RLHRFAPPCKPLLRE	15	7	4	57.1429	Positive	Genome polyprotein	hepatitis C virus genotype 1a	Homo sapiens (human)	ICS	IFNg release	HLA class II
		http://www.iedb.org/epitope/54579	Linear peptide	RLHRFAPPCKPLLRE	15	7	4	57.1429	Positive	Genome polyprotein	hepatitis C virus genotype 1a	Homo sapiens (human)	ICS	IL-2 release	HLA class II
		http://www.iedb.org/epitope/54579	Linear peptide	RLHRFAPPCKPLLRE	15	7	4	57.1429	Positive	Genome polyprotein	hepatitis C virus genotype 1a	Homo sapiens (human)	biological activity	proliferation	HLA class II
		http://www.iedb.org/epitope/54729	Linear peptide	RLRAYMNTPGLPVCQ	15	12	3	25	Positive	Genome polyprotein	Hepatitis C virus (isolate 1)	human (Homo sapiens)	purified MHC/competitive/fluorescence	qualitative binding	HLA-DPB1*04:02
		http://www.iedb.org/epitope/54729	Linear peptide	RLRAYMNTPGLPVCQ	15	12	3	25	Negative	Genome polyprotein	Hepatitis C virus (isolate 1)	human (Homo sapiens)	purified MHC/competitive/fluorescence	qualitative binding	HLA-DPB1*04:01
		http://www.iedb.org/epitope/54729	Linear peptide	RLRAYMNTPGLPVCQ	15	12	3	25	Positive-High	polyprotein	hepatitis C virus genotype 1a	human (Homo sapiens)	purified MHC/competitive/fluorescence	half maximal inhibitory concentration (IC50)	HLA-DR1
		http://www.iedb.org/epitope/54729	Linear peptide	RLRAYMNTPGLPVCQ	15	12	3	25	Positive-High	polyprotein	hepatitis C virus genotype 1a	human (Homo sapiens)	purified MHC/competitive/fluorescence	half maximal inhibitory concentration (IC50)	HLA-DR11
		http://www.iedb.org/epitope/54729	Linear peptide	RLRAYMNTPGLPVCQ	15	12	3	25	Positive-High	polyprotein	hepatitis C virus genotype 1a	human (Homo sapiens)	purified MHC/competitive/fluorescence	half maximal inhibitory concentration (IC50)	HLA-DR7
		http://www.iedb.org/epitope/54729	Linear peptide	RLRAYMNTPGLPVCQ	15	12	3	25	Positive-High	polyprotein	hepatitis C virus genotype 1a	human (Homo sapiens)	purified MHC/competitive/fluorescence	half maximal inhibitory concentration (IC50)	HLA-DR15
		http://www.iedb.org/epitope/54729	Linear peptide	RLRAYMNTPGLPVCQ	15	12	3	25	Positive-High	polyprotein	hepatitis C virus genotype 1a	human (Homo sapiens)	purified MHC/competitive/fluorescence	half maximal inhibitory concentration (IC50)	HLA-DRB5
		http://www.iedb.org/epitope/54729	Linear peptide	RLRAYMNTPGLPVCQ	15	12	3	25	Positive-Low	polyprotein	hepatitis C virus genotype 1a	human (Homo sapiens)	purified MHC/competitive/fluorescence	half maximal inhibitory concentration (IC50)	HLA-DRB4
		http://www.iedb.org/epitope/54729	Linear peptide	RLRAYMNTPGLPVCQ	15	12	3	25	Negative	polyprotein	hepatitis C virus genotype 1a	human (Homo sapiens)	purified MHC/competitive/fluorescence	half maximal inhibitory concentration (IC50)	HLA-DR3
		http://www.iedb.org/epitope/54729	Linear peptide	RLRAYMNTPGLPVCQ	15	12	3	25	Negative	polyprotein	hepatitis C virus genotype 1a	human (Homo sapiens)	purified MHC/competitive/fluorescence	half maximal inhibitory concentration (IC50)	HLA-DR13
		http://www.iedb.org/epitope/54729	Linear peptide	RLRAYMNTPGLPVCQ	15	12	3	25	Positive-High	polyprotein	hepatitis C virus genotype 1a	human (Homo sapiens)	purified MHC/competitive/fluorescence	half maximal inhibitory concentration (IC50)	HLA-DR4
		http://www.iedb.org/epitope/54729	Linear peptide	RLRAYMNTPGLPVCQ	15	12	3	25	Positive-Low	polyprotein	hepatitis C virus genotype 1a	human (Homo sapiens)	purified MHC/competitive/fluorescence	half maximal inhibitory concentration (IC50)	HLA-DRB3
		http://www.iedb.org/epitope/55072	Linear peptide	RNTNRRPQDVKFPGG	15	8	7	87.5	Negative	HCV-1	hepatitis C virus genotype 1a	Homo sapiens Caucasian	ELISPOT	IFNg release	HLA class I
		http://www.iedb.org/epitope/55072	Linear peptide	RNTNRRPQDVKFPGG	15	8	7	87.5	Negative	HCV-1	hepatitis C virus genotype 1a	Homo sapiens Caucasian	ELISPOT	IFNg release	HLA class II
		http://www.iedb.org/epitope/55072	Linear peptide	RNTNRRPQDVKFPGG	15	8	7	87.5	Negative	HCV-1	hepatitis C virus genotype 1a	Homo sapiens Caucasian	ELISPOT	IFNg release	HLA class II
		http://www.iedb.org/epitope/55072	Linear peptide	RNTNRRPQDVKFPGG	15	8	7	87.5	Negative	HCV-1	hepatitis C virus genotype 1a	Homo sapiens Caucasian	ELISPOT	IFNg release	HLA class I
		http://www.iedb.org/epitope/55072	Linear peptide	RNTNRRPQDVKFPGG	15	8	7	87.5	Positive	Genome polyprotein	Hepatitis C virus (isolate H)	Homo sapiens (human)	ELISPOT	IFNg release
		http://www.iedb.org/epitope/55072	Linear peptide	RNTNRRPQDVKFPGG	15	8	7	87.5	Negative	HCV-1	hepatitis C virus genotype 1a	Homo sapiens (human)	ELISPOT	IFNg release	HLA class II
		http://www.iedb.org/epitope/55072	Linear peptide	RNTNRRPQDVKFPGG	15	8	7	87.5	Negative	HCV-1	hepatitis C virus genotype 1a	Homo sapiens (human)	ELISPOT	IFNg release	HLA class I
		http://www.iedb.org/epitope/55072	Linear peptide	RNTNRRPQDVKFPGG	15	8	7	87.5	Negative	core protein, partial	Hepacivirus C	human (Homo sapiens)	cellular MHC/direct/fluorescence	qualitative binding	HLA-C*03:04
		http://www.iedb.org/epitope/55589	Linear peptide	RRGRTGRGKPGIYRF	15	3	2	66.6667	Positive	polyprotein precursor	Hepacivirus C	Homo sapiens (human)	ELISPOT	IFNg release
		http://www.iedb.org/epitope/55589	Linear peptide	RRGRTGRGKPGIYRF	15	3	2	66.6667	Negative	HCV-1	hepatitis C virus genotype 1a	Homo sapiens (human)	ELISPOT	IFNg release	HLA class II
		http://www.iedb.org/epitope/55589	Linear peptide	RRGRTGRGKPGIYRF	15	3	2	66.6667	Negative	polyprotein	Hepacivirus C	human (Homo sapiens)	cellular MHC/direct/fluorescence	qualitative binding	HLA-C*03:04
		http://www.iedb.org/epitope/55709	Linear peptide	RRRGDSRGSLLSPRP	15	6	3	50	Positive	polyprotein	Hepacivirus C	Homo sapiens (human)	ELISPOT	IFNg release	HLA class I
		http://www.iedb.org/epitope/55709	Linear peptide	RRRGDSRGSLLSPRP	15	6	3	50	Negative	HCV-1	hepatitis C virus genotype 1a	Homo sapiens (human)	ELISPOT	IFNg release	HLA class II
		http://www.iedb.org/epitope/55709	Linear peptide	RRRGDSRGSLLSPRP	15	6	3	50	Positive	Genome polyprotein	hepatitis C virus genotype 1a	Homo sapiens (human)	ICS	IFNg release	HLA class I
		http://www.iedb.org/epitope/55709	Linear peptide	RRRGDSRGSLLSPRP	15	6	3	50	Positive	Genome polyprotein	hepatitis C virus genotype 1a	Homo sapiens (human)	ICS	IL-2 release	HLA class I
		http://www.iedb.org/epitope/55709	Linear peptide	RRRGDSRGSLLSPRP	15	6	3	50	Negative	polyprotein	Hepacivirus C	Homo sapiens (human)	ICS	IL-2 release	HLA class I
		http://www.iedb.org/epitope/55709	Linear peptide	RRRGDSRGSLLSPRP	15	6	3	50	Negative	polyprotein	Hepacivirus C	human (Homo sapiens)	cellular MHC/direct/fluorescence	qualitative binding	HLA-C*03:04
		http://www.iedb.org/epitope/55730	Linear peptide	RRRSRNLGKVIDTLT	15	10	5	50	Positive	polyprotein	Hepacivirus C	Homo sapiens (human)	ELISPOT	IFNg release	HLA class II
		http://www.iedb.org/epitope/55730	Linear peptide	RRRSRNLGKVIDTLT	15	10	5	50	Negative	HCV-1	hepatitis C virus genotype 1a	Homo sapiens Caucasian	ELISPOT	IFNg release	HLA class I
		http://www.iedb.org/epitope/55730	Linear peptide	RRRSRNLGKVIDTLT	15	10	5	50	Negative	HCV-1	hepatitis C virus genotype 1a	Homo sapiens Caucasian	ELISPOT	IFNg release	HLA class II
		http://www.iedb.org/epitope/55730	Linear peptide	RRRSRNLGKVIDTLT	15	10	5	50	Negative	HCV-1	hepatitis C virus genotype 1a	Homo sapiens Caucasian	ELISPOT	IFNg release	HLA class I
[truncated: 1,726 more rows]
