# Supplementary material for: SILVI, an open-source pipeline for T-cell epitope selection
Source: PLoS One. 2022 Sep 7;17(9):e0273494. doi: 10.1371/journal.pone.0273494 (PMC9451077; doi:10.1371/journal.pone.0273494)
Supplement: S2 Table — (XLSX) [file pone.0273494.s004.xlsx]

## Sheet: supplementary table 2
Supplementary Table 2. Sensitivity and specificity of example filters applied on SILVI HLA-class I results table.
		M. tuberculosis EsxA (87 total 9mers; 42 validated 9mer epitopes in IEDB)
		filtered list	%reduction of initial 9mers to test	TN = total 9mers - filtered list	FN = validated epitopes NOT found	FP = filtered list - validated epitopes (TP)	validated epitopes (TP)	sensitivity (TP/TP+FN)	specificity (TN/TN+TP)
res_classI_mtb_esxa		87	0	0	0	45	42	100	0
FILTER#1	total mm ≥ 2; Hy ≤ 2; Hy ≥ -2; scoreN ≤ 5000	21	75.8621	66	26	5	16	38.0952	80.4878
FILTER#2	anchormm ≥ 1; total mm ≥ 2; Hy ≤ 2; Hy ≥ -2; scoreN ≤ 2500	8	90.8046	79	36	2	6	14.2857	92.9412
FILTER#3	total mm ≥ 1; scoreN ≤ 1000	7	91.954	80	35	0	7	16.6667	91.954
FILTER#4	total mm ≥ 1; scoreN ≤ 2000	11	87.3563	76	33	2	9	21.4286	89.4118
FILTER#5	total mm ≥ 1; scoreN ≤ 5000	26	70.1149	61	23	7	19	45.2381	76.25
FILTER#6	total mm ≥ 1; scoreN ≤ 8000	42	51.7241	45	14	14	28	66.6667	61.6438
		P. falciparum CSP (242 unique 9mers; 24 validated 9mer epitopes in IEDB)
		filtered list	%reduction of initial 9mers to test	TN = total 9mers - filtered list	FN = validated epitopes NOT found	FP = filtered list - validated epitopes (TP)	validated epitopes (TP)	sensitivity (TP/TP+FN)	specificity (TN/TN+TP)
res_classI_pf_csp		228	5.78512	14	0	204	24	100	36.8421
FILTER#1	total mm ≥ 2; Hy ≤ 2; Hy ≥ -2; scoreN ≤ 5000	43	82.2314	199	11	30	13	54.1667	93.8679
FILTER#2	anchormm ≥ 1; total mm ≥ 2; Hy ≤ 2; Hy ≥ -2; scoreN ≤ 2500	21	91.3223	221	14	11	10	41.6667	95.671
FILTER#3	total mm ≥ 1; scoreN ≤ 1000	28	88.4298	214	9	13	15	62.5	93.4498
FILTER#4	total mm ≥ 1; scoreN ≤ 2000	35	85.5372	207	7	18	17	70.8333	92.4107
FILTER#5	total mm ≥ 1; scoreN ≤ 5000	59	75.6198	183	4	39	20	83.3333	90.1478
FILTER#6	total mm ≥ 1; scoreN ≤ 8000	66	72.7273	176	3	45	21	87.5	89.3401
		HCV Genome Polyprotein (2109 conserved 9mers; 106 validated 9mer epitopes in IEDB)
		filtered list	%reduction of initial 9mers to test	TN = total 9mers - filtered list	FN = validated epitopes NOT found	FP = filtered list - validated epitopes (TP)	validated epitopes (TP)	sensitivity (TP/TP+FN)	specificity (TN/TN+TP)
res_classI_hcv_gp		1720	18.4448	389	4	1618	102	96.2264	79.2261
FILTER#1	total mm ≥ 2; Hy ≤ 2; Hy ≥ -2; scoreN ≤ 5000	672	68.1366	1437	33	599	73	68.8679	95.1656
FILTER#2	anchormm ≥ 1; total mm ≥ 2; Hy ≤ 2; Hy ≥ -2; scoreN ≤ 2500	591	71.9772	1518	50	535	56	52.8302	96.4422
FILTER#3	total mm ≥ 1; scoreN ≤ 1000	416	80.275	1693	39	349	67	63.2075	96.1932
FILTER#4	total mm ≥ 1; scoreN ≤ 2000	548	74.0161	1561	31	473	75	70.7547	95.4156
FILTER#5	total mm ≥ 1; scoreN ≤ 5000	779	63.0631	1330	21	694	85	80.1887	93.9929
FILTER#6	total mm ≥ 1; scoreN ≤ 8000	901	57.2783	1208	19	814	87	82.0755	93.2819
