# Supplementary material for: SILVI, an open-source pipeline for T-cell epitope selection
Source: PLoS One. 2022 Sep 7;17(9):e0273494. doi: 10.1371/journal.pone.0273494 (PMC9451077; doi:10.1371/journal.pone.0273494)
Supplement: S3 Table — (XLSX) [file pone.0273494.s005.xlsx]

## Sheet: supplementary table 3
Supplementary Table 3. Sensitivity and specificity of example filters applied on SILVI HLA-class II results table.
		M. tuberculosis EsxA (81 total 15mers; 59 validated 15mer epitopes in IEDB)
		filtered list	%reduction of initial 15mers to test	TN = total 15mers - filtered list	FN = validated epitopes NOT found	FP = filtered list - validated epitopes (TP)	validated epitopes (TP)	sensitivity (TP/TP+FN)	specificity (TN/TN+TP)
res_classII_mtb_esxA		81	0	0	0	22	59	100	0
FILTER#1	total mm ≥ 2; Hy ≤ 2; Hy ≥ -2; scoreN ≤ 5000	65	19.7531	16	11	17	48	81.3559	25
FILTER#2	anchormm ≥ 1; total mm ≥ 2; Hy ≤ 2; Hy ≥ -2; scoreN ≤ 2500	42	48.1481	39	25	8	34	57.6271	53.4247
FILTER#3	total mm ≥ 1; scoreN ≤ 1000	25	69.1358	56	35	1	24	40.678	70
FILTER#4	total mm ≥ 1; scoreN ≤ 2000	46	43.2099	35	21	8	38	64.4068	47.9452
FILTER#5	total mm ≥ 1; scoreN ≤ 5000	71	12.3457	10	7	19	52	88.1356	16.129
FILTER#6	total mm ≥ 1; scoreN ≤ 8000	78	3.7037	3	2	21	57	96.6102	5
		P. falciparum CSP (254 unique 15mers; 20 validated 15mer epitopes in IEDB)
		filtered list	%reduction of initial 15mers to test	TN = total 15mers - filtered list	FN = validated epitopes NOT found	FP = filtered list - validated epitopes (TP)	validated epitopes (TP)	sensitivity (TP/TP+FN)	specificity (TN/TN+TP)
res_classII_pf_csp		254	0	0	0	234	20	100	0
FILTER#1	total mm ≥ 2; Hy ≤ 2; Hy ≥ -2; scoreN ≤ 5000	111	56.2992	143	4	95	16	80	89.9371
FILTER#2	anchormm ≥ 1; total mm ≥ 2; Hy ≤ 2; Hy ≥ -2; scoreN ≤ 2500	91	64.1732	163	7	78	13	65	92.6136
FILTER#3	total mm ≥ 1; scoreN ≤ 1000	74	70.8661	180	11	65	9	45	95.2381
FILTER#4	total mm ≥ 1; scoreN ≤ 2000	101	60.2362	153	6	87	14	70	91.6168
FILTER#5	total mm ≥ 1; scoreN ≤ 5000	133	47.6378	121	3	116	17	85	87.6812
FILTER#6	total mm ≥ 1; scoreN ≤ 8000	147	42.126	107	2	129	18	90	85.6
		HCV Genome Polyprotein (2997 total 15mers; 1692 conserved 15mers among seq_nums; 122 validated 9mer epitopes in IEDB)
		filtered list	%reduction of initial 15mers to test	TN = total 15mers - filtered list	FN = validated epitopes NOT found	FP = filtered list - validated epitopes (TP)	validated epitopes (TP)	sensitivity (TP/TP+FN)	specificity (TN/TN+TP)
res_classII_hcv_gp		2931	2.2022	66	20	2829	102	83.6066	39.2857
FILTER#1	total mm ≥ 2; Hy ≤ 2; Hy ≥ -2; scoreN ≤ 5000	2161	27.8946	836	21	2060	101	82.7869	89.2209
FILTER#2	anchormm ≥ 1; total mm ≥ 2; Hy ≤ 2; Hy ≥ -2; scoreN ≤ 2500	1897	36.7034	1100	32	1807	90	73.7705	92.437
FILTER#3	total mm ≥ 1; scoreN ≤ 1000	1597	46.7134	1400	47	1522	75	61.4754	94.9153
FILTER#4	total mm ≥ 1; scoreN ≤ 2000	1920	35.9359	1077	30	1828	92	75.4098	92.13
FILTER#5	total mm ≥ 1; scoreN ≤ 5000	2316	22.7227	681	12	2206	110	90.1639	86.0936
FILTER#6	total mm ≥ 1; scoreN ≤ 8000	2473	17.4842	524	7	2358	115	94.2623	82.0031
