# Supplementary material for: SILVI, an open-source pipeline for T-cell epitope selection
Source: PLoS One. 2022 Sep 7;17(9):e0273494. doi: 10.1371/journal.pone.0273494 (PMC9451077; doi:10.1371/journal.pone.0273494)
Supplement: S4 Table — Supertypes according to Sydney J. et al 2008 BMC Immunology 9:1. (XLSX) [file pone.0273494.s006.xlsx]

## Sheet: supplementary table 4
Supplementary Table 4. HLA-class I alleles and supertypes (Sydney J. et al 2008 BMC Immunology 9:1)
Supertype	Allele	Predictor (I = IEDB / N=NetMHCpan / S=SYFPEITHI)	Population frequency of allele (%)	Allele specific affinity cutoff (IC50 nM)
A1	A*0101	I + N + S	16.2	884
	A*3002	I	5	674
	A*3201	I	5.7	131
A2	A*0201	I + N + S	25.2	255
	A*0203	I	3.3	92
	A*0206	I	4.9	60
	A*0211	I		500
A3	A*0301	I + N + S	15.4	602
	A*1101	I + S	12.9	382
	A*3001	I	5.1	109
	A*3101	I	4.7	329
	A*3301	I	3.2	606
	A*6601	I		500
	A*6801	I + S	4.6	197
A24	A*2301	I	6.4	740
	A*2402	I + N + S	16.8	849
A26	A*2601	I + N + S	4.7	815
B7	B*0702	I + N + S	13.3	687
	B*3501	I + S	6.5	348
	B*3503	I	1.2	888
	B*5101	I + S	5.5	939
	B*5301	I + S	5.4	538
B8	B*0801	I + N + S	11.5	663
B27	B*1402	I + S	2.8	700
	B*2705	I + N + S	2	584
	B*3801	I + S	2	944
	B*4801	I	1.8	887
B44	B*1801	I + S	4.4	732
	B*4001	I + N + S	10.3	639
	B*4402	I + S	9.2	904
	B*4403	I	7.6	780
	B*4501	I + S		500
B58	B*5801	I + N + S	3.6	446
	B*5701	I + S	3.2	716
	B*1517	I		500
B62	B*1501	I + N + S	5.2	528
11 supertypes
