# Supplementary material for: SILVI, an open-source pipeline for T-cell epitope selection
Source: PLoS One. 2022 Sep 7;17(9):e0273494. doi: 10.1371/journal.pone.0273494 (PMC9451077; doi:10.1371/journal.pone.0273494)
Supplement: S5 Table — IEDB 7 allele reference set according to Paul S et al 2015 Journal of Immunological Methods 422:28–34. (XLSX) [file pone.0273494.s007.xlsx]

## Sheet: supplementary table 5
Supplementary Table 5. HLA-class II alleles (IEDB 7 allele reference set, Paul S et al 2015 Journal of Immunological Methods 422:28-34).
HLA-DRB1*03:01
HLA-DRB1*07:01
HLA-DRB1*15:01
HLA-DRB3*01:01
HLA-DRB3*02:02
HLA-DRB4*01:01
HLA-DRB5*01:01
